# Supplementary material for: Effect of sugarcane fiber digestibility, conservation method and concentrate level on the ruminal ecosystem of beef cattle
Source: AMB Express. 2017 Mar 6;7:55. doi: 10.1186/s13568-017-0356-7 (PMC5339260; doi:10.1186/s13568-017-0356-7)
Supplement: Supplementary file 1 — Additional file 1. Results of qPCR amplification of F. succinogenes, R. flavefaciens, R. albus, S. bovis, R. amylophilus, and M. elsdenii. [file 13568_2017_356_MOESM1_ESM.xls]

## Sheet: Study1_F.succinogenes
Plate	Sample	Period	Animal	Time	Square	Diet	CONS	NDFD	Target	Ct	Rep
1	P1B3	1	3	1	1	40	SILAGE	1049	Eubacter	13.3185	1
1	P1B3	1	3	1	1	40	SILAGE	1049	Eubacter	13.2981	2
1	P1B4	1	4	1	1	40	SILAGE	2480	Eubacter	14.2207	1
1	P1B4	1	4	1	1	40	SILAGE	2480	Eubacter	14.1943	2
1	P1B5	1	5	1	1	40	FRESH	1049	Eubacter	13.6793	1
1	P1B5	1	5	1	1	40	FRESH	1049	Eubacter	13.79	2
1	P1B6	1	6	1	1	40	FRESH	2480	Eubacter	13.4658	1
1	P1B6	1	6	1	1	40	FRESH	2480	Eubacter	13.4876	2
1	P2B3	2	3	1	1	40	SILAGE	2480	Eubacter	14.5368	1
1	P2B3	2	3	1	1	40	SILAGE	2480	Eubacter	14.4637	2
1	P2B4	2	4	1	1	40	SILAGE	1049	Eubacter	13.7063	1
1	P2B4	2	4	1	1	40	SILAGE	1049	Eubacter	13.7057	2
1	P2B5	2	5	1	1	40	FRESH	2480	Eubacter	16.7767	1
1	P2B5	2	5	1	1	40	FRESH	2480	Eubacter	16.7677	2
1	P1B3	1	3	1	1	40	SILAGE	1049	Fibrobacter	28.1734	1
1	P1B3	1	3	1	1	40	SILAGE	1049	Fibrobacter	27.8068	2
1	P1B4	1	4	1	1	40	SILAGE	2480	Fibrobacter	26.5552	1
1	P1B4	1	4	1	1	40	SILAGE	2480	Fibrobacter	26.3215	2
1	P1B5	1	5	1	1	40	FRESH	1049	Fibrobacter	24.5162	1
1	P1B5	1	5	1	1	40	FRESH	1049	Fibrobacter	24.4881	2
1	P1B6	1	6	1	1	40	FRESH	2480	Fibrobacter	22.7141	1
1	P1B6	1	6	1	1	40	FRESH	2480	Fibrobacter	22.6923	2
1	P2B3	2	3	1	1	40	SILAGE	2480	Fibrobacter	28.1805	1
1	P2B3	2	3	1	1	40	SILAGE	2480	Fibrobacter	28.1244	2
1	P2B4	2	4	1	1	40	SILAGE	1049	Fibrobacter	21.7453	1
1	P2B4	2	4	1	1	40	SILAGE	1049	Fibrobacter	21.7093	2
1	P2B5	2	5	1	1	40	FRESH	2480	Fibrobacter	29.4452	1
1	P2B5	2	5	1	1	40	FRESH	2480	Fibrobacter	29.6448	2
2	P2B6	2	6	1	1	40	FRESH	1049	Eubacter	13.2114	1
2	P2B6	2	6	1	1	40	FRESH	1049	Eubacter	13.2653	2
2	P3B3	3	3	1	1	40	SILAGE	2480	Eubacter	14.906	1
2	P3B3	3	3	1	1	40	SILAGE	2480	Eubacter	15.1182	2
2	P3B4	3	4	1	1	40	SILAGE	1049	Eubacter	15.2749	1
2	P3B4	3	4	1	1	40	SILAGE	1049	Eubacter	15.3314	2
2	P3B5	3	5	1	1	40	FRESH	1049	Eubacter	14.4363	1
2	P3B5	3	5	1	1	40	FRESH	1049	Eubacter	15.383	2
2	P3B6	3	6	1	1	40	FRESH	2480	Eubacter	13.2559	1
2	P3B6	3	6	1	1	40	FRESH	2480	Eubacter	13.1736	2
2	P4B3	4	3	1	1	40	SILAGE	1049	Eubacter	16.7611	1
2	P4B3	4	3	1	1	40	SILAGE	1049	Eubacter	16.8277	2
2	P4B4	4	4	1	1	40	SILAGE	2480	Eubacter	14.9491	1
2	P4B4	4	4	1	1	40	SILAGE	2480	Eubacter	14.9079	2
2	P2B6	2	6	1	1	40	FRESH	1049	Fibrobacter	26.1437	1
2	P2B6	2	6	1	1	40	FRESH	1049	Fibrobacter	25.8116	2
2	P3B3	3	3	1	1	40	SILAGE	2480	Fibrobacter	28.7936	1
2	P3B3	3	3	1	1	40	SILAGE	2480	Fibrobacter	28.5388	2
2	P3B4	3	4	1	1	40	SILAGE	1049	Fibrobacter	23.8153	1
2	P3B4	3	4	1	1	40	SILAGE	1049	Fibrobacter	24.1235	2
2	P3B5	3	5	1	1	40	FRESH	1049	Fibrobacter	27.9475	1
2	P3B5	3	5	1	1	40	FRESH	1049	Fibrobacter	27.8994	2
2	P3B6	3	6	1	1	40	FRESH	2480	Fibrobacter	20.2373	1
2	P3B6	3	6	1	1	40	FRESH	2480	Fibrobacter	20.17	2
2	P4B3	4	3	1	1	40	SILAGE	1049	Fibrobacter	30.6755	1
2	P4B3	4	3	1	1	40	SILAGE	1049	Fibrobacter	30.9603	2
2	P4B4	4	4	1	1	40	SILAGE	2480	Fibrobacter	31.2796	1
2	P4B4	4	4	1	1	40	SILAGE	2480	Fibrobacter	30.9359	2
3	P4B5	4	5	1	1	40	FRESH	2480	Eubacter	14.2675	1
3	P4B5	4	5	1	1	40	FRESH	2480	Eubacter	14.3139	2
3	P4B6	4	6	1	1	40	FRESH	1049	Eubacter	14.3579	1
3	P4B6	4	6	1	1	40	FRESH	1049	Eubacter	14.4811	2
3	P5B1	5	1	1	2	40	FRESH	1049	Eubacter	14.7911	1
3	P5B1	5	1	1	2	40	FRESH	1049	Eubacter	14.7854	2
3	P5B2	5	2	1	2	40	FRESH	2480	Eubacter	14.841	1
3	P5B2	5	2	1	2	40	FRESH	2480	Eubacter	14.8346	2
3	P5B5	5	5	1	2	40	SILAGE	1049	Eubacter	13.3124	1
3	P5B5	5	5	1	2	40	SILAGE	1049	Eubacter	13.3348	2
3	P5B6	5	6	1	2	40	SILAGE	2480	Eubacter	14.4878	1
3	P5B6	5	6	1	2	40	SILAGE	2480	Eubacter	14.4274	2
3	P6B1	6	1	1	2	40	FRESH	2480	Eubacter	14.789	1
3	P6B1	6	1	1	2	40	FRESH	2480	Eubacter	14.9174	2
3	P6B2	6	2	1	2	40	FRESH	1049	Eubacter	16.2509	1
3	P6B2	6	2	1	2	40	FRESH	1049	Eubacter	16.3207	2
3	P4B5	4	5	1	1	40	FRESH	2480	Fibrobacter	25.5065	1
3	P4B5	4	5	1	1	40	FRESH	2480	Fibrobacter	25.4584	2
3	P4B6	4	6	1	1	40	FRESH	1049	Fibrobacter	25.8879	1
3	P4B6	4	6	1	1	40	FRESH	1049	Fibrobacter	25.6996	2
3	P5B1	5	1	1	2	40	FRESH	1049	Fibrobacter	26.1495	1
3	P5B1	5	1	1	2	40	FRESH	1049	Fibrobacter	25.7974	2
3	P5B2	5	2	1	2	40	FRESH	2480	Fibrobacter	25.8676	1
3	P5B2	5	2	1	2	40	FRESH	2480	Fibrobacter	25.9843	2
3	P5B5	5	5	1	2	40	SILAGE	1049	Fibrobacter	27.4191	1
3	P5B5	5	5	1	2	40	SILAGE	1049	Fibrobacter	27.6459	2
3	P5B6	5	6	1	2	40	SILAGE	2480	Fibrobacter	30.5153	1
3	P5B6	5	6	1	2	40	SILAGE	2480	Fibrobacter	30.2463	2
3	P6B1	6	1	1	2	40	FRESH	2480	Fibrobacter	28.1388	1
3	P6B1	6	1	1	2	40	FRESH	2480	Fibrobacter	27.8155	2
3	P6B2	6	2	1	2	40	FRESH	1049	Fibrobacter	29.6478	1
3	P6B2	6	2	1	2	40	FRESH	1049	Fibrobacter	29.164	2
4	P6B5	6	5	1	2	40	SILAGE	2480	Eubacter	14.8344	1
4	P6B5	6	5	1	2	40	SILAGE	2480	Eubacter	15.7941	2
4	P6B6	6	6	1	2	40	SILAGE	1049	Eubacter	14.9588	1
4	P6B6	6	6	1	2	40	SILAGE	1049	Eubacter	14.968	2
4	P7B1	7	1	1	2	40	SILAGE	1049	Eubacter	14.4677	1
4	P7B1	7	1	1	2	40	SILAGE	1049	Eubacter	14.5151	2
4	P7B2	7	2	1	2	40	SILAGE	2480	Eubacter	14.4515	1
4	P7B2	7	2	1	2	40	SILAGE	2480	Eubacter	14.5485	2
4	P7B3	7	3	1	2	40	FRESH	1049	Eubacter	14.0835	1
4	P7B3	7	3	1	2	40	FRESH	1049	Eubacter	14.0989	2
4	P7B4	7	4	1	2	40	FRESH	2480	Eubacter	13.8162	1
4	P7B4	7	4	1	2	40	FRESH	2480	Eubacter	13.8783	2
4	P8B1	8	1	1	2	40	SILAGE	2480	Eubacter	15.508	1
4	P8B1	8	1	1	2	40	SILAGE	2480	Eubacter	15.6124	2
4	P8B2	8	2	1	2	40	SILAGE	1049	Eubacter	14.9337	1
4	P8B2	8	2	1	2	40	SILAGE	1049	Eubacter	14.9503	2
4	P6B5	6	5	1	2	40	SILAGE	2480	Fibrobacter	28.1997	1
4	P6B5	6	5	1	2	40	SILAGE	2480	Fibrobacter	28.3969	2
4	P6B6	6	6	1	2	40	SILAGE	1049	Fibrobacter	24.9141	1
4	P6B6	6	6	1	2	40	SILAGE	1049	Fibrobacter	25.0588	2
4	P7B1	7	1	1	2	40	SILAGE	1049	Fibrobacter	27.8402	1
4	P7B1	7	1	1	2	40	SILAGE	1049	Fibrobacter	28.29	2
4	P7B2	7	2	1	2	40	SILAGE	2480	Fibrobacter	26.7695	1
4	P7B2	7	2	1	2	40	SILAGE	2480	Fibrobacter	26.7761	2
4	P7B3	7	3	1	2	40	FRESH	1049	Fibrobacter	23.2473	1
4	P7B3	7	3	1	2	40	FRESH	1049	Fibrobacter	23.3928	2
4	P7B4	7	4	1	2	40	FRESH	2480	Fibrobacter	22.9476	1
4	P7B4	7	4	1	2	40	FRESH	2480	Fibrobacter	23.4601	2
4	P8B1	8	1	1	2	40	SILAGE	2480	Fibrobacter	28.8053	1
4	P8B1	8	1	1	2	40	SILAGE	2480	Fibrobacter	28.3365	2
4	P8B2	8	2	1	2	40	SILAGE	1049	Fibrobacter	28.6682	1
4	P8B2	8	2	1	2	40	SILAGE	1049	Fibrobacter	28.6567	2
5	P8B3	8	3	1	2	40	FRESH	2480	Eubacter	14.6137	1
5	P8B3	8	3	1	2	40	FRESH	2480	Eubacter	15.0199	2
5	P8B4	8	4	1	2	40	FRESH	1049	Eubacter	14.9118	1
5	P8B4	8	4	1	2	40	FRESH	1049	Eubacter	14.9321	2
5	P8B3	8	3	1	2	40	FRESH	2480	Fibrobacter	25.7035	1
5	P8B3	8	3	1	2	40	FRESH	2480	Fibrobacter	25.7268	2
5	P8B4	8	4	1	2	40	FRESH	1049	Fibrobacter	26.7373	1
5	P8B4	8	4	1	2	40	FRESH	1049	Fibrobacter	26.7617	2
1	P1B3	1	3	2	1	40	SILAGE	1049	Eubacter	17.1261	1
1	P1B3	1	3	2	1	40	SILAGE	1049	Eubacter	17.0768	2
1	P1B4	1	4	2	1	40	SILAGE	2480	Eubacter	18.2619	1
1	P1B4	1	4	2	1	40	SILAGE	2480	Eubacter	17.7933	2
1	P1B5	1	5	2	1	40	FRESH	1049	Eubacter	19.0143	1
1	P1B5	1	5	2	1	40	FRESH	1049	Eubacter	19.0919	2
1	P1B6	1	6	2	1	40	FRESH	2480	Eubacter	17.4403	1
1	P1B6	1	6	2	1	40	FRESH	2480	Eubacter	18.015	2
1	P2B3	2	3	2	1	40	SILAGE	2480	Eubacter	17.4161	1
1	P2B3	2	3	2	1	40	SILAGE	2480	Eubacter	17.3564	2
1	P2B4	2	4	2	1	40	SILAGE	1049	Eubacter	18.5136	1
1	P2B4	2	4	2	1	40	SILAGE	1049	Eubacter	18.6447	2
1	P2B5	2	5	2	1	40	FRESH	2480	Eubacter	18.4939	1
1	P2B5	2	5	2	1	40	FRESH	2480	Eubacter	18.423	2
1	P2B6	2	6	2	1	40	FRESH	1049	Eubacter	17.8907	1
1	P2B6	2	6	2	1	40	FRESH	1049	Eubacter	17.4317	2
1	P3B3	3	3	2	1	40	SILAGE	2480	Eubacter	20.3914	1
1	P3B3	3	3	2	1	40	SILAGE	2480	Eubacter	20.6183	2
1	P3B4	3	4	2	1	40	SILAGE	1049	Eubacter	17.2358	1
1	P3B4	3	4	2	1	40	SILAGE	1049	Eubacter	17.0893	2
1	P3B5	3	5	2	1	40	FRESH	1049	Eubacter	21.7476	1
1	P3B5	3	5	2	1	40	FRESH	1049	Eubacter	22.1537	2
1	P3B6	3	6	2	1	40	FRESH	2480	Eubacter	16.173	1
1	P3B6	3	6	2	1	40	FRESH	2480	Eubacter	16.1985	2
1	P4B3	4	3	2	1	40	SILAGE	1049	Eubacter	23.6357	1
1	P4B3	4	3	2	1	40	SILAGE	1049	Eubacter	23.575	2
1	P4B4	4	4	2	1	40	SILAGE	2480	Eubacter	15.6708	1
1	P4B4	4	4	2	1	40	SILAGE	2480	Eubacter	15.822	2
1	P4B5	4	5	2	1	40	FRESH	2480	Eubacter	16.794	1
1	P4B5	4	5	2	1	40	FRESH	2480	Eubacter	17.1561	2
1	P4B6	4	6	2	1	40	FRESH	1049	Eubacter	15.3514	1
1	P4B6	4	6	2	1	40	FRESH	1049	Eubacter	14.6812	2
1	P1B3	1	3	2	1	40	SILAGE	1049	Fibrobacter	32.4253	1
1	P1B3	1	3	2	1	40	SILAGE	1049	Fibrobacter	32.5938	2
1	P1B4	1	4	2	1	40	SILAGE	2480	Fibrobacter	30.7057	1
1	P1B4	1	4	2	1	40	SILAGE	2480	Fibrobacter	30.4977	2
1	P1B5	1	5	2	1	40	FRESH	1049	Fibrobacter	31.9799	1
1	P1B5	1	5	2	1	40	FRESH	1049	Fibrobacter	32.4952	2
1	P1B6	1	6	2	1	40	FRESH	2480	Fibrobacter	30.6733	1
1	P1B6	1	6	2	1	40	FRESH	2480	Fibrobacter	31.1191	2
1	P2B3	2	3	2	1	40	SILAGE	2480	Fibrobacter	23.7161	1
1	P2B3	2	3	2	1	40	SILAGE	2480	Fibrobacter	23.6856	2
1	P2B4	2	4	2	1	40	SILAGE	1049	Fibrobacter	29.1575	1
1	P2B4	2	4	2	1	40	SILAGE	1049	Fibrobacter	29.6294	2
1	P2B5	2	5	2	1	40	FRESH	2480	Fibrobacter	31.258	1
1	P2B5	2	5	2	1	40	FRESH	2480	Fibrobacter	31.7828	2
1	P2B6	2	6	2	1	40	FRESH	1049	Fibrobacter	31.4145	1
1	P2B6	2	6	2	1	40	FRESH	1049	Fibrobacter	31.5098	2
1	P3B3	3	3	2	1	40	SILAGE	2480	Fibrobacter	30.8914	1
1	P3B3	3	3	2	1	40	SILAGE	2480	Fibrobacter	30.8109	2
1	P3B4	3	4	2	1	40	SILAGE	1049	Fibrobacter	29.5204	1
1	P3B4	3	4	2	1	40	SILAGE	1049	Fibrobacter	29.5698	2
1	P3B5	3	5	2	1	40	FRESH	1049	Fibrobacter	33.372	1
1	P3B5	3	5	2	1	40	FRESH	1049	Fibrobacter	33.4416	2
1	P3B6	3	6	2	1	40	FRESH	2480	Fibrobacter	25.7492	1
1	P3B6	3	6	2	1	40	FRESH	2480	Fibrobacter	25.5215	2
1	P4B3	4	3	2	1	40	SILAGE	1049	Fibrobacter	34.2128	1
1	P4B3	4	3	2	1	40	SILAGE	1049	Fibrobacter	34.0087	2
1	P4B4	4	4	2	1	40	SILAGE	2480	Fibrobacter	27.5139	1
1	P4B4	4	4	2	1	40	SILAGE	2480	Fibrobacter	26.9214	2
1	P4B5	4	5	2	1	40	FRESH	2480	Fibrobacter	28.8247	1
1	P4B5	4	5	2	1	40	FRESH	2480	Fibrobacter	28.5995	2
1	P4B6	4	6	2	1	40	FRESH	1049	Fibrobacter	30.5182	1
1	P4B6	4	6	2	1	40	FRESH	1049	Fibrobacter	30.7065	2
2	P5B1	5	1	2	2	40	FRESH	1049	Eubacter	16.1591	1
2	P5B1	5	1	2	2	40	FRESH	1049	Eubacter	16.1891	2
2	P5B2	5	2	2	2	40	FRESH	2480	Eubacter	15.796	1
2	P5B2	5	2	2	2	40	FRESH	2480	Eubacter	15.7683	2
2	P5B5	5	5	2	2	40	SILAGE	1049	Eubacter	16.7695	1
2	P5B5	5	5	2	2	40	SILAGE	1049	Eubacter	16.8347	2
2	P5B6	5	6	2	2	40	SILAGE	2480	Eubacter	16.2723	1
2	P5B6	5	6	2	2	40	SILAGE	2480	Eubacter	16.499	2
2	P6B1	6	1	2	2	40	FRESH	2480	Eubacter	17.2933	1
2	P6B1	6	1	2	2	40	FRESH	2480	Eubacter	17.9944	2
2	P6B2	6	2	2	2	40	FRESH	1049	Eubacter	16.1552	1
2	P6B2	6	2	2	2	40	FRESH	1049	Eubacter	16.2018	2
2	P6B5	6	5	2	2	40	SILAGE	2480	Eubacter	16.2382	1
2	P6B5	6	5	2	2	40	SILAGE	2480	Eubacter	16.2874	2
2	P6B6	6	6	2	2	40	SILAGE	1049	Eubacter	15.5888	1
2	P6B6	6	6	2	2	40	SILAGE	1049	Eubacter	15.717	2
2	P7B1	7	1	2	2	40	SILAGE	1049	Eubacter	16.1561	1
2	P7B1	7	1	2	2	40	SILAGE	1049	Eubacter	16.2867	2
2	P7B2	7	2	2	2	40	SILAGE	2480	Eubacter	17.1786	1
2	P7B2	7	2	2	2	40	SILAGE	2480	Eubacter	17.4467	2
2	P7B3	7	3	2	2	40	FRESH	1049	Eubacter	16.9031	1
2	P7B3	7	3	2	2	40	FRESH	1049	Eubacter	16.805	2
2	P7B4	7	4	2	2	40	FRESH	2480	Eubacter	15.7354	1
2	P7B4	7	4	2	2	40	FRESH	2480	Eubacter	15.8468	2
2	P8B1	8	1	2	2	40	SILAGE	2480	Eubacter	15.8493	1
2	P8B1	8	1	2	2	40	SILAGE	2480	Eubacter	15.8909	2
2	P8B2	8	2	2	2	40	SILAGE	1049	Eubacter	14.954	1
2	P8B2	8	2	2	2	40	SILAGE	1049	Eubacter	15.1054	2
2	P8B3	8	3	2	2	40	FRESH	2480	Eubacter	15.593	1
2	P8B3	8	3	2	2	40	FRESH	2480	Eubacter	15.6782	2
2	P8B4	8	4	2	2	40	FRESH	1049	Eubacter	16.267	1
2	P8B4	8	4	2	2	40	FRESH	1049	Eubacter	16.1689	2
2	P5B1	5	1	2	2	40	FRESH	1049	Fibrobacter	29.1614	1
2	P5B1	5	1	2	2	40	FRESH	1049	Fibrobacter	29.775	2
2	P5B2	5	2	2	2	40	FRESH	2480	Fibrobacter	28.9667	1
2	P5B2	5	2	2	2	40	FRESH	2480	Fibrobacter	29.545	2
2	P5B5	5	5	2	2	40	SILAGE	1049	Fibrobacter	31.4788	1
2	P5B5	5	5	2	2	40	SILAGE	1049	Fibrobacter	31.9642	2
2	P5B6	5	6	2	2	40	SILAGE	2480	Fibrobacter	31.6119	1
2	P5B6	5	6	2	2	40	SILAGE	2480	Fibrobacter	31.8522	2
2	P6B1	6	1	2	2	40	FRESH	2480	Fibrobacter	31.3024	1
2	P6B1	6	1	2	2	40	FRESH	2480	Fibrobacter	31.5723	2
2	P6B2	6	2	2	2	40	FRESH	1049	Fibrobacter	32.7779	1
2	P6B2	6	2	2	2	40	FRESH	1049	Fibrobacter	32.4233	2
2	P6B5	6	5	2	2	40	SILAGE	2480	Fibrobacter	29.4606	1
2	P6B5	6	5	2	2	40	SILAGE	2480	Fibrobacter	29.5748	2
2	P6B6	6	6	2	2	40	SILAGE	1049	Fibrobacter	26.3586	1
2	P6B6	6	6	2	2	40	SILAGE	1049	Fibrobacter	26.4494	2
2	P7B1	7	1	2	2	40	SILAGE	1049	Fibrobacter	24.6925	1
2	P7B1	7	1	2	2	40	SILAGE	1049	Fibrobacter	24.0105	2
2	P7B2	7	2	2	2	40	SILAGE	2480	Fibrobacter	31.0139	1
2	P7B2	7	2	2	2	40	SILAGE	2480	Fibrobacter	31.6908	2
2	P7B3	7	3	2	2	40	FRESH	1049	Fibrobacter	31.4366	1
2	P7B3	7	3	2	2	40	FRESH	1049	Fibrobacter	31.1949	2
2	P7B4	7	4	2	2	40	FRESH	2480	Fibrobacter	26.1882	1
2	P7B4	7	4	2	2	40	FRESH	2480	Fibrobacter	26.4965	2
2	P8B1	8	1	2	2	40	SILAGE	2480	Fibrobacter	31.6058	1
2	P8B1	8	1	2	2	40	SILAGE	2480	Fibrobacter	31.4971	2
2	P8B2	8	2	2	2	40	SILAGE	1049	Fibrobacter	28.9468	1
2	P8B2	8	2	2	2	40	SILAGE	1049	Fibrobacter	29.1648	2
2	P8B3	8	3	2	2	40	FRESH	2480	Fibrobacter	28.8037	1
2	P8B3	8	3	2	2	40	FRESH	2480	Fibrobacter	29.3024	2
2	P8B4	8	4	2	2	40	FRESH	1049	Fibrobacter	30.5493	1
2	P8B4	8	4	2	2	40	FRESH	1049	Fibrobacter	30.2583	2

## Sheet: Study1_R.flavefaciens
Plate	Sample	Period	Animal	Time	Square	Diet	CONS	NDFD	Target	Ct	Rep
1	P1B3	1	3	1	1	40	FRESH	2480	Eubacter	13.2089	1
1	P1B3	1	3	1	1	40	FRESH	2480	Eubacter	13.2045	2
1	P1B4	1	4	1	1	40	FRESH	1049	Eubacter	14.097	1
1	P1B4	1	4	1	1	40	FRESH	1049	Eubacter	14.0185	2
1	P1B5	1	5	1	1	40	SILAGE	2480	Eubacter	13.4959	1
1	P1B5	1	5	1	1	40	SILAGE	2480	Eubacter	13.6217	2
1	P1B6	1	6	1	1	40	SILAGE	1049	Eubacter	13.351	1
1	P1B6	1	6	1	1	40	SILAGE	1049	Eubacter	13.3762	2
1	P2B3	2	3	1	1	40	FRESH	1049	Eubacter	14.289	1
1	P2B3	2	3	1	1	40	FRESH	1049	Eubacter	14.3891	2
1	P2B4	2	4	1	1	40	FRESH	2480	Eubacter	13.491	1
1	P2B4	2	4	1	1	40	FRESH	2480	Eubacter	13.6329	2
1	P2B5	2	5	1	1	40	SILAGE	1049	Eubacter	16.5998	1
1	P2B5	2	5	1	1	40	SILAGE	1049	Eubacter	16.5906	2
1	P1B3	1	3	1	1	40	FRESH	2480	flavefaciens	27.8828	1
1	P1B3	1	3	1	1	40	FRESH	2480	flavefaciens	27.7882	2
1	P1B4	1	4	1	1	40	FRESH	1049	flavefaciens	30.7876	1
1	P1B4	1	4	1	1	40	FRESH	1049	flavefaciens	30.626	2
1	P1B5	1	5	1	1	40	SILAGE	2480	flavefaciens	28.3911	1
1	P1B5	1	5	1	1	40	SILAGE	2480	flavefaciens	29.0076	2
1	P1B6	1	6	1	1	40	SILAGE	1049	flavefaciens	27.5374	1
1	P1B6	1	6	1	1	40	SILAGE	1049	flavefaciens	27.5664	2
1	P2B3	2	3	1	1	40	FRESH	1049	flavefaciens	28.1787	1
1	P2B3	2	3	1	1	40	FRESH	1049	flavefaciens	27.8742	2
1	P2B4	2	4	1	1	40	FRESH	2480	flavefaciens	29.0231	1
1	P2B4	2	4	1	1	40	FRESH	2480	flavefaciens	28.937	2
1	P2B5	2	5	1	1	40	SILAGE	1049	flavefaciens	30.818	1
1	P2B5	2	5	1	1	40	SILAGE	1049	flavefaciens	30.8048	2
2	P2B6	2	6	1	1	40	SILAGE	2480	Eubacter	12.4351	1
2	P2B6	2	6	1	1	40	SILAGE	2480	Eubacter	12.449	2
2	P3B3	3	3	1	1	40	FRESH	1049	Eubacter	13.9369	1
2	P3B3	3	3	1	1	40	FRESH	1049	Eubacter	13.9067	2
2	P3B4	3	4	1	1	40	FRESH	2480	Eubacter	14.3409	1
2	P3B4	3	4	1	1	40	FRESH	2480	Eubacter	14.3452	2
2	P3B5	3	5	1	1	40	SILAGE	2480	Eubacter	13.4316	1
2	P3B5	3	5	1	1	40	SILAGE	2480	Eubacter	13.4206	2
2	P3B6	3	6	1	1	40	SILAGE	1049	Eubacter	12.2725	1
2	P3B6	3	6	1	1	40	SILAGE	1049	Eubacter	12.2911	2
2	P4B3	4	3	1	1	40	FRESH	2480	Eubacter	15.788	1
2	P4B3	4	3	1	1	40	FRESH	2480	Eubacter	15.8526	2
2	P4B4	4	4	1	1	40	FRESH	1049	Eubacter	13.9297	1
2	P4B4	4	4	1	1	40	FRESH	1049	Eubacter	13.8726	2
2	P2B6	2	6	1	1	40	SILAGE	2480	flavefaciens	30.2329	1
2	P2B6	2	6	1	1	40	SILAGE	2480	flavefaciens	30.6195	2
2	P3B3	3	3	1	1	40	FRESH	1049	flavefaciens	27.5247	1
2	P3B3	3	3	1	1	40	FRESH	1049	flavefaciens	27.2879	2
2	P3B4	3	4	1	1	40	FRESH	2480	flavefaciens	26.6438	1
2	P3B4	3	4	1	1	40	FRESH	2480	flavefaciens	26.7965	2
2	P3B5	3	5	1	1	40	SILAGE	2480	flavefaciens	28.6436	1
2	P3B5	3	5	1	1	40	SILAGE	2480	flavefaciens	28.7928	2
2	P3B6	3	6	1	1	40	SILAGE	1049	flavefaciens	26.2461	1
2	P3B6	3	6	1	1	40	SILAGE	1049	flavefaciens	26.0071	2
2	P4B3	4	3	1	1	40	FRESH	2480	flavefaciens	29.3868	1
2	P4B3	4	3	1	1	40	FRESH	2480	flavefaciens	30.796	2
2	P4B4	4	4	1	1	40	FRESH	1049	flavefaciens	25.3121	1
2	P4B4	4	4	1	1	40	FRESH	1049	flavefaciens	25.7485	2
3	P4B5	4	5	1	1	40	SILAGE	1049	Eubacter	13.8264	1
3	P4B5	4	5	1	1	40	SILAGE	1049	Eubacter	13.8863	2
3	P4B6	4	6	1	1	40	SILAGE	2480	Eubacter	13.9346	1
3	P4B6	4	6	1	1	40	SILAGE	2480	Eubacter	13.8987	2
3	P5B1	5	1	1	2	40	SILAGE	2480	Eubacter	14.2994	1
3	P5B1	5	1	1	2	40	SILAGE	2480	Eubacter	14.1428	2
3	P5B2	5	2	1	2	40	SILAGE	1049	Eubacter	14.8357	1
3	P5B2	5	2	1	2	40	SILAGE	1049	Eubacter	14.5318	2
3	P5B5	5	5	1	2	40	FRESH	2480	Eubacter	13.1871	1
3	P5B5	5	5	1	2	40	FRESH	2480	Eubacter	13.152	2
3	P5B6	5	6	1	2	40	FRESH	1049	Eubacter	14.0945	1
3	P5B6	5	6	1	2	40	FRESH	1049	Eubacter	14.0969	2
3	P6B1	6	1	1	2	40	SILAGE	1049	Eubacter	14.4857	1
3	P6B1	6	1	1	2	40	SILAGE	1049	Eubacter	14.4038	2
3	P6B2	6	2	1	2	40	SILAGE	2480	Eubacter	15.9007	1
3	P6B2	6	2	1	2	40	SILAGE	2480	Eubacter	15.9271	2
3	P4B5	4	5	1	1	40	SILAGE	1049	flavefaciens	33.402	1
3	P4B5	4	5	1	1	40	SILAGE	1049	flavefaciens	32.9523	2
3	P4B6	4	6	1	1	40	SILAGE	2480	flavefaciens	31.8397	1
3	P4B6	4	6	1	1	40	SILAGE	2480	flavefaciens	31.2592	2
3	P5B1	5	1	1	2	40	SILAGE	2480	flavefaciens	27.9352	1
3	P5B1	5	1	1	2	40	SILAGE	2480	flavefaciens	27.7186	2
3	P5B2	5	2	1	2	40	SILAGE	1049	flavefaciens	27.7046	1
3	P5B2	5	2	1	2	40	SILAGE	1049	flavefaciens	27.5825	2
3	P5B5	5	5	1	2	40	FRESH	2480	flavefaciens	22.3097	1
3	P5B5	5	5	1	2	40	FRESH	2480	flavefaciens	22.3829	2
3	P5B6	5	6	1	2	40	FRESH	1049	flavefaciens	24.2176	1
3	P5B6	5	6	1	2	40	FRESH	1049	flavefaciens	24.1824	2
3	P6B1	6	1	1	2	40	SILAGE	1049	flavefaciens	28.0924	1
3	P6B1	6	1	1	2	40	SILAGE	1049	flavefaciens	28.4019	2
3	P6B2	6	2	1	2	40	SILAGE	2480	flavefaciens	30.4329	1
3	P6B2	6	2	1	2	40	SILAGE	2480	flavefaciens	29.969	2
4	P6B5	6	5	1	2	40	FRESH	1049	Eubacter	14.6405	1
4	P6B5	6	5	1	2	40	FRESH	1049	Eubacter	14.6728	2
4	P6B6	6	6	1	2	40	FRESH	2480	Eubacter	14.2555	1
4	P6B6	6	6	1	2	40	FRESH	2480	Eubacter	14.2835	2
4	P7B1	7	1	1	2	40	FRESH	2480	Eubacter	13.9774	1
4	P7B1	7	1	1	2	40	FRESH	2480	Eubacter	14.1319	2
4	P7B2	7	2	1	2	40	FRESH	1049	Eubacter	14.6844	1
4	P7B2	7	2	1	2	40	FRESH	1049	Eubacter	14.7451	2
4	P7B3	7	3	1	2	40	SILAGE	2480	Eubacter	13.6687	1
4	P7B3	7	3	1	2	40	SILAGE	2480	Eubacter	13.6738	2
4	P7B4	7	4	1	2	40	SILAGE	1049	Eubacter	13.3384	1
4	P7B4	7	4	1	2	40	SILAGE	1049	Eubacter	13.4095	2
4	P8B1	8	1	1	2	40	FRESH	1049	Eubacter	14.9005	1
4	P8B1	8	1	1	2	40	FRESH	1049	Eubacter	14.9575	2
4	P8B2	8	2	1	2	40	FRESH	2480	Eubacter	14.4911	1
4	P8B2	8	2	1	2	40	FRESH	2480	Eubacter	14.4819	2
4	P6B5	6	5	1	2	40	FRESH	1049	flavefaciens	27.8383	1
4	P6B5	6	5	1	2	40	FRESH	1049	flavefaciens	27.8441	2
4	P6B6	6	6	1	2	40	FRESH	2480	flavefaciens	28.8836	1
4	P6B6	6	6	1	2	40	FRESH	2480	flavefaciens	28.733	2
4	P7B1	7	1	1	2	40	FRESH	2480	flavefaciens	30.3952	1
4	P7B1	7	1	1	2	40	FRESH	2480	flavefaciens	30.3094	2
4	P7B2	7	2	1	2	40	FRESH	1049	flavefaciens	28.8366	1
4	P7B2	7	2	1	2	40	FRESH	1049	flavefaciens	28.7853	2
4	P7B3	7	3	1	2	40	SILAGE	2480	flavefaciens	24.8375	1
4	P7B3	7	3	1	2	40	SILAGE	2480	flavefaciens	24.9521	2
4	P7B4	7	4	1	2	40	SILAGE	1049	flavefaciens	26.0468	1
4	P7B4	7	4	1	2	40	SILAGE	1049	flavefaciens	26.1685	2
4	P8B1	8	1	1	2	40	FRESH	1049	flavefaciens	29.2572	1
4	P8B1	8	1	1	2	40	FRESH	1049	flavefaciens	29.4089	2
4	P8B2	8	2	1	2	40	FRESH	2480	flavefaciens	29.8679	1
4	P8B2	8	2	1	2	40	FRESH	2480	flavefaciens	29.2686	2
5	P8B3	8	3	1	2	40	SILAGE	1049	Eubacter	14.6137	1
5	P8B3	8	3	1	2	40	SILAGE	1049	Eubacter	15.0199	2
5	P8B4	8	4	1	2	40	SILAGE	2480	Eubacter	14.9118	1
5	P8B4	8	4	1	2	40	SILAGE	2480	Eubacter	14.9321	2
5	P8B3	8	3	1	2	40	SILAGE	1049	flavefaciens	25.4398	1
5	P8B3	8	3	1	2	40	SILAGE	1049	flavefaciens	25.4134	2
5	P8B4	8	4	1	2	40	SILAGE	2480	flavefaciens	27.9582	1
5	P8B4	8	4	1	2	40	SILAGE	2480	flavefaciens	28.0122	2
1	P1B3	1	3	2	1	40	FRESH	2480	Eubacter	16.7628	1
1	P1B3	1	3	2	1	40	FRESH	2480	Eubacter	16.6343	2
1	P1B4	1	4	2	1	40	FRESH	1049	Eubacter	16.88	1
1	P1B4	1	4	2	1	40	FRESH	1049	Eubacter	16.8802	2
1	P1B5	1	5	2	1	40	SILAGE	2480	Eubacter	18.424	1
1	P1B5	1	5	2	1	40	SILAGE	2480	Eubacter	18.3309	2
1	P1B6	1	6	2	1	40	SILAGE	1049	Eubacter	16.7865	1
1	P1B6	1	6	2	1	40	SILAGE	1049	Eubacter	17.0662	2
1	P2B3	2	3	2	1	40	FRESH	1049	Eubacter	16.4121	1
1	P2B3	2	3	2	1	40	FRESH	1049	Eubacter	16.3822	2
1	P2B4	2	4	2	1	40	FRESH	2480	Eubacter	17.4046	1
1	P2B4	2	4	2	1	40	FRESH	2480	Eubacter	17.482	2
1	P2B5	2	5	2	1	40	SILAGE	1049	Eubacter	17.696	1
1	P2B5	2	5	2	1	40	SILAGE	1049	Eubacter	17.7793	2
1	P2B6	2	6	2	1	40	SILAGE	2480	Eubacter	16.5737	1
1	P2B6	2	6	2	1	40	SILAGE	2480	Eubacter	16.8128	2
1	P3B3	3	3	2	1	40	FRESH	1049	Eubacter	20.0966	1
1	P3B3	3	3	2	1	40	FRESH	1049	Eubacter	19.9673	2
1	P3B4	3	4	2	1	40	FRESH	2480	Eubacter	16.3658	1
1	P3B4	3	4	2	1	40	FRESH	2480	Eubacter	16.4954	2
1	P3B5	3	5	2	1	40	SILAGE	2480	Eubacter	21.4033	1
1	P3B5	3	5	2	1	40	SILAGE	2480	Eubacter	21.6551	2
1	P3B6	3	6	2	1	40	SILAGE	1049	Eubacter	15.6374	1
1	P3B6	3	6	2	1	40	SILAGE	1049	Eubacter	15.2856	2
1	P4B3	4	3	2	1	40	FRESH	2480	Eubacter	22.9978	1
1	P4B3	4	3	2	1	40	FRESH	2480	Eubacter	23.1443	2
1	P4B4	4	4	2	1	40	FRESH	1049	Eubacter	14.4077	1
1	P4B4	4	4	2	1	40	FRESH	1049	Eubacter	14.6769	2
1	P4B5	4	5	2	1	40	SILAGE	1049	Eubacter	16.1889	1
1	P4B5	4	5	2	1	40	SILAGE	1049	Eubacter	16.1655	2
1	P4B6	4	6	2	1	40	SILAGE	2480	Eubacter	15.4208	1
1	P4B6	4	6	2	1	40	SILAGE	2480	Eubacter	15.3043	2
1	P1B3	1	3	2	1	40	FRESH	2480	flavefaciens	30.4747	1
1	P1B3	1	3	2	1	40	FRESH	2480	flavefaciens	30.7261	2
1	P1B4	1	4	2	1	40	FRESH	1049	flavefaciens	28.1813	1
1	P1B4	1	4	2	1	40	FRESH	1049	flavefaciens	28.4913	2
1	P1B5	1	5	2	1	40	SILAGE	2480	flavefaciens	31.5102	1
1	P1B5	1	5	2	1	40	SILAGE	2480	flavefaciens	31.533	2
1	P1B6	1	6	2	1	40	SILAGE	1049	flavefaciens	31.4528	1
1	P1B6	1	6	2	1	40	SILAGE	1049	flavefaciens	31.4764	2
1	P2B3	2	3	2	1	40	FRESH	1049	flavefaciens	28.86	1
1	P2B3	2	3	2	1	40	FRESH	1049	flavefaciens	28.8195	2
1	P2B4	2	4	2	1	40	FRESH	2480	flavefaciens	31.1062	1
1	P2B4	2	4	2	1	40	FRESH	2480	flavefaciens	31.4066	2
1	P2B5	2	5	2	1	40	SILAGE	1049	flavefaciens	31.9368	1
1	P2B5	2	5	2	1	40	SILAGE	1049	flavefaciens	31.9041	2
1	P2B6	2	6	2	1	40	SILAGE	2480	flavefaciens	31.1043	1
1	P2B6	2	6	2	1	40	SILAGE	2480	flavefaciens	31.5926	2
1	P3B3	3	3	2	1	40	FRESH	1049	flavefaciens	32.3694	1
1	P3B3	3	3	2	1	40	FRESH	1049	flavefaciens	33.0856	2
1	P3B4	3	4	2	1	40	FRESH	2480	flavefaciens	28.8189	1
1	P3B4	3	4	2	1	40	FRESH	2480	flavefaciens	28.9102	2
1	P3B5	3	5	2	1	40	SILAGE	2480	flavefaciens	35.9592	1
1	P3B5	3	5	2	1	40	SILAGE	2480	flavefaciens	35.1487	2
1	P3B6	3	6	2	1	40	SILAGE	1049	flavefaciens	27.6608	1
1	P3B6	3	6	2	1	40	SILAGE	1049	flavefaciens	27.725	2
1	P4B3	4	3	2	1	40	FRESH	2480	flavefaciens	36.9648	1
1	P4B3	4	3	2	1	40	FRESH	2480	flavefaciens	36.2659	2
1	P4B4	4	4	2	1	40	FRESH	1049	flavefaciens	26.1576	1
1	P4B4	4	4	2	1	40	FRESH	1049	flavefaciens	26.2289	2
1	P4B5	4	5	2	1	40	SILAGE	1049	flavefaciens	34.2092	1
1	P4B5	4	5	2	1	40	SILAGE	1049	flavefaciens	34.821	2
1	P4B6	4	6	2	1	40	SILAGE	2480	flavefaciens	31.8955	1
1	P4B6	4	6	2	1	40	SILAGE	2480	flavefaciens	31.3462	2
2	P5B1	5	1	2	2	40	SILAGE	2480	Eubacter	16.4883	1
2	P5B1	5	1	2	2	40	SILAGE	2480	Eubacter	16.4225	2
2	P5B2	5	2	2	2	40	SILAGE	1049	Eubacter	17.3179	1
2	P5B2	5	2	2	2	40	SILAGE	1049	Eubacter	17.2697	2
2	P5B5	5	5	2	2	40	FRESH	2480	Eubacter	17.1574	1
2	P5B5	5	5	2	2	40	FRESH	2480	Eubacter	16.9556	2
2	P5B6	5	6	2	2	40	FRESH	1049	Eubacter	16.6073	1
2	P5B6	5	6	2	2	40	FRESH	1049	Eubacter	16.958	2
2	P6B1	6	1	2	2	40	SILAGE	1049	Eubacter	17.7247	1
2	P6B1	6	1	2	2	40	SILAGE	1049	Eubacter	17.9667	2
2	P6B2	6	2	2	2	40	SILAGE	2480	Eubacter	16.6976	1
2	P6B2	6	2	2	2	40	SILAGE	2480	Eubacter	16.7252	2
2	P6B5	6	5	2	2	40	FRESH	1049	Eubacter	16.9544	1
2	P6B5	6	5	2	2	40	FRESH	1049	Eubacter	17.1436	2
2	P6B6	6	6	2	2	40	FRESH	2480	Eubacter	16.175	1
2	P6B6	6	6	2	2	40	FRESH	2480	Eubacter	16.3617	2
2	P7B1	7	1	2	2	40	FRESH	2480	Eubacter	16.5147	1
2	P7B1	7	1	2	2	40	FRESH	2480	Eubacter	16.6361	2
2	P7B2	7	2	2	2	40	FRESH	1049	Eubacter	18.1128	1
2	P7B2	7	2	2	2	40	FRESH	1049	Eubacter	18.1364	2
2	P7B3	7	3	2	2	40	SILAGE	2480	Eubacter	17.4754	1
2	P7B3	7	3	2	2	40	SILAGE	2480	Eubacter	17.4604	2
2	P7B4	7	4	2	2	40	SILAGE	1049	Eubacter	16.2377	1
2	P7B4	7	4	2	2	40	SILAGE	1049	Eubacter	16.3785	2
2	P8B1	8	1	2	2	40	FRESH	1049	Eubacter	16.539	1
2	P8B1	8	1	2	2	40	FRESH	1049	Eubacter	16.5795	2
2	P8B2	8	2	2	2	40	FRESH	2480	Eubacter	16.0795	1
2	P8B2	8	2	2	2	40	FRESH	2480	Eubacter	16.1947	2
2	P8B3	8	3	2	2	40	SILAGE	1049	Eubacter	16.2574	1
2	P8B3	8	3	2	2	40	SILAGE	1049	Eubacter	16.2722	2
2	P8B4	8	4	2	2	40	SILAGE	2480	Eubacter	16.7011	1
2	P8B4	8	4	2	2	40	SILAGE	2480	Eubacter	16.8413	2
2	P5B1	5	1	2	2	40	SILAGE	2480	flavefaciens	30.8698	1
2	P5B1	5	1	2	2	40	SILAGE	2480	flavefaciens	30.7656	2
2	P5B2	5	2	2	2	40	SILAGE	1049	flavefaciens	30.2934	1
2	P5B2	5	2	2	2	40	SILAGE	1049	flavefaciens	30.6783	2
2	P5B5	5	5	2	2	40	FRESH	2480	flavefaciens	27.7679	1
2	P5B5	5	5	2	2	40	FRESH	2480	flavefaciens	28.1032	2
2	P5B6	5	6	2	2	40	FRESH	1049	flavefaciens	26.7663	1
2	P5B6	5	6	2	2	40	FRESH	1049	flavefaciens	27.0088	2
2	P6B1	6	1	2	2	40	SILAGE	1049	flavefaciens	36.1034	1
2	P6B1	6	1	2	2	40	SILAGE	1049	flavefaciens	35.6531	2
2	P6B2	6	2	2	2	40	SILAGE	2480	flavefaciens	32.347	1
2	P6B2	6	2	2	2	40	SILAGE	2480	flavefaciens	31.6152	2
2	P6B5	6	5	2	2	40	FRESH	1049	flavefaciens	29.787	1
2	P6B5	6	5	2	2	40	FRESH	1049	flavefaciens	29.6797	2
2	P6B6	6	6	2	2	40	FRESH	2480	flavefaciens	27.4579	1
2	P6B6	6	6	2	2	40	FRESH	2480	flavefaciens	27.6863	2
2	P7B1	7	1	2	2	40	FRESH	2480	flavefaciens	30.9018	1
2	P7B1	7	1	2	2	40	FRESH	2480	flavefaciens	30.362	2
2	P7B2	7	2	2	2	40	FRESH	1049	flavefaciens	31.6463	1
2	P7B2	7	2	2	2	40	FRESH	1049	flavefaciens	31.3572	2
2	P7B3	7	3	2	2	40	SILAGE	2480	flavefaciens	29.8027	1
2	P7B3	7	3	2	2	40	SILAGE	2480	flavefaciens	30.2724	2
2	P7B4	7	4	2	2	40	SILAGE	1049	flavefaciens	27.9377	1
2	P7B4	7	4	2	2	40	SILAGE	1049	flavefaciens	27.9489	2
2	P8B1	8	1	2	2	40	FRESH	1049	flavefaciens	33.4431	1
2	P8B1	8	1	2	2	40	FRESH	1049	flavefaciens	32.78	2
2	P8B2	8	2	2	2	40	FRESH	2480	flavefaciens	31.5552	1
2	P8B2	8	2	2	2	40	FRESH	2480	flavefaciens	31.0095	2
2	P8B3	8	3	2	2	40	SILAGE	1049	flavefaciens	30.8238	1
2	P8B3	8	3	2	2	40	SILAGE	1049	flavefaciens	30.7462	2
2	P8B4	8	4	2	2	40	SILAGE	2480	flavefaciens	31.6982	1
2	P8B4	8	4	2	2	40	SILAGE	2480	flavefaciens	31.3696	2

## Sheet: Study1_R.albus
Plate	Sample	Period	Animal	Time	Square	Diet	CONS	NDFD	Target	Ct	Rep
1	P1B3	1	3	1	1	40	FRESH	2480	Eubacter	13.7453	1
1	P1B3	1	3	1	1	40	FRESH	2480	Eubacter	13.5456	2
1	P1B4	1	4	1	1	40	FRESH	1049	Eubacter	14.7552	1
1	P1B4	1	4	1	1	40	FRESH	1049	Eubacter	14.7044	2
1	P1B5	1	5	1	1	40	SILAGE	2480	Eubacter	14.3236	1
1	P1B5	1	5	1	1	40	SILAGE	2480	Eubacter	14.4667	2
1	P1B6	1	6	1	1	40	SILAGE	1049	Eubacter	13.5106	1
1	P1B6	1	6	1	1	40	SILAGE	1049	Eubacter	13.5211	2
1	P2B3	2	3	1	1	40	FRESH	1049	Eubacter	14.6113	1
1	P2B3	2	3	1	1	40	FRESH	1049	Eubacter	14.6538	2
1	P2B4	2	4	1	1	40	FRESH	2480	Eubacter	13.7436	1
1	P2B4	2	4	1	1	40	FRESH	2480	Eubacter	13.2419	2
1	P2B5	2	5	1	1	40	SILAGE	1049	Eubacter	16.5679	1
1	P2B5	2	5	1	1	40	SILAGE	1049	Eubacter	16.8019	2
1	P1B3	1	3	1	1	40	FRESH	2480	albus	23.9794	1
1	P1B3	1	3	1	1	40	FRESH	2480	albus	24.2045	2
1	P1B4	1	4	1	1	40	FRESH	1049	albus	34.5977	1
1	P1B4	1	4	1	1	40	FRESH	1049	albus	34.3463	2
1	P1B5	1	5	1	1	40	SILAGE	2480	albus	27.5977	1
1	P1B5	1	5	1	1	40	SILAGE	2480	albus	27.4029	2
1	P1B6	1	6	1	1	40	SILAGE	1049	albus	26.2146	1
1	P1B6	1	6	1	1	40	SILAGE	1049	albus	26.3188	2
1	P2B3	2	3	1	1	40	FRESH	1049	albus	29.9027	1
1	P2B3	2	3	1	1	40	FRESH	1049	albus	30.2421	2
1	P2B4	2	4	1	1	40	FRESH	2480	albus	26.691	1
1	P2B4	2	4	1	1	40	FRESH	2480	albus	26.735	2
1	P2B5	2	5	1	1	40	SILAGE	1049	albus	34.998	1
1	P2B5	2	5	1	1	40	SILAGE	1049	albus	34.9045	2
2	P2B6	2	6	1	1	40	SILAGE	2480	Eubacter	12.9448	1
2	P2B6	2	6	1	1	40	SILAGE	2480	Eubacter	12.9399	2
2	P3B3	3	3	1	1	40	FRESH	1049	Eubacter	14.6046	1
2	P3B3	3	3	1	1	40	FRESH	1049	Eubacter	14.7117	2
2	P3B4	3	4	1	1	40	FRESH	2480	Eubacter	15.2849	1
2	P3B4	3	4	1	1	40	FRESH	2480	Eubacter	15.2693	2
2	P3B5	3	5	1	1	40	SILAGE	2480	Eubacter	14.0826	1
2	P3B5	3	5	1	1	40	SILAGE	2480	Eubacter	13.8541	2
2	P3B6	3	6	1	1	40	SILAGE	1049	Eubacter	12.9562	1
2	P3B6	3	6	1	1	40	SILAGE	1049	Eubacter	12.8679	2
2	P4B3	4	3	1	1	40	FRESH	2480	Eubacter	16.6131	1
2	P4B3	4	3	1	1	40	FRESH	2480	Eubacter	16.5712	2
2	P4B4	4	4	1	1	40	FRESH	1049	Eubacter	14.7559	1
2	P4B4	4	4	1	1	40	FRESH	1049	Eubacter	14.7643	2
2	P2B6	2	6	1	1	40	SILAGE	2480	albus	28.6287	1
2	P2B6	2	6	1	1	40	SILAGE	2480	albus	29.0785	2
2	P3B3	3	3	1	1	40	FRESH	1049	albus	33.5307	1
2	P3B3	3	3	1	1	40	FRESH	1049	albus	33.8597	2
2	P3B4	3	4	1	1	40	FRESH	2480	albus	30.0935	1
2	P3B4	3	4	1	1	40	FRESH	2480	albus	29.7959	2
2	P3B5	3	5	1	1	40	SILAGE	2480	albus	30.6026	1
2	P3B5	3	5	1	1	40	SILAGE	2480	albus	31.1567	2
2	P3B6	3	6	1	1	40	SILAGE	1049	albus	26.8552	1
2	P3B6	3	6	1	1	40	SILAGE	1049	albus	26.763	2
2	P4B3	4	3	1	1	40	FRESH	2480	albus	29.1767	1
2	P4B3	4	3	1	1	40	FRESH	2480	albus	28.9489	2
2	P4B4	4	4	1	1	40	FRESH	1049	albus	28.4328	1
2	P4B4	4	4	1	1	40	FRESH	1049	albus	28.5711	2
3	P4B5	4	5	1	1	40	SILAGE	1049	Eubacter	13.0878	1
3	P4B5	4	5	1	1	40	SILAGE	1049	Eubacter	13.2422	2
3	P4B6	4	6	1	1	40	SILAGE	2480	Eubacter	13.4313	1
3	P4B6	4	6	1	1	40	SILAGE	2480	Eubacter	13.4393	2
3	P5B1	5	1	1	2	40	SILAGE	2480	Eubacter	14.1448	1
3	P5B1	5	1	1	2	40	SILAGE	2480	Eubacter	14.1345	2
3	P5B2	5	2	1	2	40	SILAGE	1049	Eubacter	14.3004	1
3	P5B2	5	2	1	2	40	SILAGE	1049	Eubacter	14.509	2
3	P5B5	5	5	1	2	40	FRESH	2480	Eubacter	13.1473	1
3	P5B5	5	5	1	2	40	FRESH	2480	Eubacter	13.1804	2
3	P5B6	5	6	1	2	40	FRESH	1049	Eubacter	14.6744	1
3	P5B6	5	6	1	2	40	FRESH	1049	Eubacter	14.2845	2
3	P6B1	6	1	1	2	40	SILAGE	1049	Eubacter	14.3122	1
3	P6B1	6	1	1	2	40	SILAGE	1049	Eubacter	14.3336	2
3	P6B2	6	2	1	2	40	SILAGE	2480	Eubacter	15.9484	1
3	P6B2	6	2	1	2	40	SILAGE	2480	Eubacter	15.6406	2
3	P4B5	4	5	1	1	40	SILAGE	1049	albus	33.5237	1
3	P4B5	4	5	1	1	40	SILAGE	1049	albus	33.3517	2
3	P4B6	4	6	1	1	40	SILAGE	2480	albus	32.8572	1
3	P4B6	4	6	1	1	40	SILAGE	2480	albus	33.1072	2
3	P5B1	5	1	1	2	40	SILAGE	2480	albus	32.7637	1
3	P5B1	5	1	1	2	40	SILAGE	2480	albus	32.214	2
3	P5B2	5	2	1	2	40	SILAGE	1049	albus	33.1202	1
3	P5B2	5	2	1	2	40	SILAGE	1049	albus	33.092	2
3	P5B5	5	5	1	2	40	FRESH	2480	albus	24.3732	1
3	P5B5	5	5	1	2	40	FRESH	2480	albus	24.5347	2
3	P5B6	5	6	1	2	40	FRESH	1049	albus	29.6816	1
3	P5B6	5	6	1	2	40	FRESH	1049	albus	29.4041	2
3	P6B1	6	1	1	2	40	SILAGE	1049	albus	30.4893	1
3	P6B1	6	1	1	2	40	SILAGE	1049	albus	30.588	2
3	P6B2	6	2	1	2	40	SILAGE	2480	albus	30.9954	1
3	P6B2	6	2	1	2	40	SILAGE	2480	albus	30.8064	2
4	P6B5	6	5	1	2	40	FRESH	1049	Eubacter	14.7421	1
4	P6B5	6	5	1	2	40	FRESH	1049	Eubacter	14.7476	2
4	P6B6	6	6	1	2	40	FRESH	2480	Eubacter	14.5526	1
4	P6B6	6	6	1	2	40	FRESH	2480	Eubacter	14.5652	2
4	P7B1	7	1	1	2	40	FRESH	2480	Eubacter	14.3475	1
4	P7B1	7	1	1	2	40	FRESH	2480	Eubacter	14.424	2
4	P7B2	7	2	1	2	40	FRESH	1049	Eubacter	14.8758	1
4	P7B2	7	2	1	2	40	FRESH	1049	Eubacter	14.899	2
4	P7B3	7	3	1	2	40	SILAGE	2480	Eubacter	14.5273	1
4	P7B3	7	3	1	2	40	SILAGE	2480	Eubacter	14.5251	2
4	P7B4	7	4	1	2	40	SILAGE	1049	Eubacter	13.9892	1
4	P7B4	7	4	1	2	40	SILAGE	1049	Eubacter	13.9466	2
4	P8B1	8	1	1	2	40	FRESH	1049	Eubacter	14.9664	1
4	P8B1	8	1	1	2	40	FRESH	1049	Eubacter	14.9123	2
4	P8B2	8	2	1	2	40	FRESH	2480	Eubacter	14.5418	1
4	P8B2	8	2	1	2	40	FRESH	2480	Eubacter	14.4962	2
4	P6B5	6	5	1	2	40	FRESH	1049	albus	31.4352	1
4	P6B5	6	5	1	2	40	FRESH	1049	albus	31.1462	2
4	P6B6	6	6	1	2	40	FRESH	2480	albus	30.6891	1
4	P6B6	6	6	1	2	40	FRESH	2480	albus	30.9979	2
4	P7B1	7	1	1	2	40	FRESH	2480	albus	33.9337	1
4	P7B1	7	1	1	2	40	FRESH	2480	albus	33.7502	2
4	P7B2	7	2	1	2	40	FRESH	1049	albus	29.679	1
4	P7B2	7	2	1	2	40	FRESH	1049	albus	29.712	2
4	P7B3	7	3	1	2	40	SILAGE	2480	albus	27.6543	1
4	P7B3	7	3	1	2	40	SILAGE	2480	albus	28.1878	2
4	P7B4	7	4	1	2	40	SILAGE	1049	albus	30.9142	1
4	P7B4	7	4	1	2	40	SILAGE	1049	albus	31.6493	2
4	P8B1	8	1	1	2	40	FRESH	1049	albus	28.5503	1
4	P8B1	8	1	1	2	40	FRESH	1049	albus	28.2488	2
4	P8B2	8	2	1	2	40	FRESH	2480	albus	32.2907	1
4	P8B2	8	2	1	2	40	FRESH	2480	albus	32.784	2
5	P8B3	8	3	1	2	40	SILAGE	1049	Eubacter	14.2388	1
5	P8B3	8	3	1	2	40	SILAGE	1049	Eubacter	14.315	2
5	P8B4	8	4	1	2	40	SILAGE	2480	Eubacter	14.5683	1
5	P8B4	8	4	1	2	40	SILAGE	2480	Eubacter	14.6954	2
5	P8B3	8	3	1	2	40	SILAGE	1049	albus	29.971	1
5	P8B3	8	3	1	2	40	SILAGE	1049	albus	30.1834	2
5	P8B4	8	4	1	2	40	SILAGE	2480	albus	32.0229	1
5	P8B4	8	4	1	2	40	SILAGE	2480	albus	31.9318	2
1	P1B3	1	3	2	1	40	FRESH	2480	Eubacter	16.4381	1
1	P1B3	1	3	2	1	40	FRESH	2480	Eubacter	16.4789	2
1	P1B4	1	4	2	1	40	FRESH	1049	Eubacter	16.9256	1
1	P1B4	1	4	2	1	40	FRESH	1049	Eubacter	16.9706	2
1	P1B5	1	5	2	1	40	SILAGE	2480	Eubacter	18.1467	1
1	P1B5	1	5	2	1	40	SILAGE	2480	Eubacter	18.2793	2
1	P1B6	1	6	2	1	40	SILAGE	1049	Eubacter	16.7199	1
1	P1B6	1	6	2	1	40	SILAGE	1049	Eubacter	16.6969	2
1	P2B3	2	3	2	1	40	FRESH	1049	Eubacter	16.2862	1
1	P2B3	2	3	2	1	40	FRESH	1049	Eubacter	16.3556	2
1	P2B4	2	4	2	1	40	FRESH	2480	Eubacter	16.6549	1
1	P2B4	2	4	2	1	40	FRESH	2480	Eubacter	16.2883	2
1	P2B5	2	5	2	1	40	SILAGE	1049	Eubacter	17.9423	1
1	P2B5	2	5	2	1	40	SILAGE	1049	Eubacter	17.7512	2
1	P2B6	2	6	2	1	40	SILAGE	2480	Eubacter	17.1341	1
1	P2B6	2	6	2	1	40	SILAGE	2480	Eubacter	17.2769	2
1	P3B3	3	3	2	1	40	FRESH	1049	Eubacter	19.7489	1
1	P3B3	3	3	2	1	40	FRESH	1049	Eubacter	19.8472	2
1	P3B4	3	4	2	1	40	FRESH	2480	Eubacter	16.3176	1
1	P3B4	3	4	2	1	40	FRESH	2480	Eubacter	16.4721	2
1	P3B5	3	5	2	1	40	SILAGE	2480	Eubacter	21.7779	1
1	P3B5	3	5	2	1	40	SILAGE	2480	Eubacter	22.354	2
1	P3B6	3	6	2	1	40	SILAGE	1049	Eubacter	14.9437	1
1	P3B6	3	6	2	1	40	SILAGE	1049	Eubacter	15.1675	2
1	P4B3	4	3	2	1	40	FRESH	2480	Eubacter	22.6518	1
1	P4B3	4	3	2	1	40	FRESH	2480	Eubacter	22.9347	2
1	P4B4	4	4	2	1	40	FRESH	1049	Eubacter	14.579	1
1	P4B4	4	4	2	1	40	FRESH	1049	Eubacter	14.792	2
1	P4B5	4	5	2	1	40	SILAGE	1049	Eubacter	15.9299	1
1	P4B5	4	5	2	1	40	SILAGE	1049	Eubacter	16.1321	2
1	P4B6	4	6	2	1	40	SILAGE	2480	Eubacter	14.8712	1
1	P4B6	4	6	2	1	40	SILAGE	2480	Eubacter	14.9877	2
1	P1B3	1	3	2	1	40	FRESH	2480	albus	32.1691	1
1	P1B3	1	3	2	1	40	FRESH	2480	albus	32.3222	2
1	P1B4	1	4	2	1	40	FRESH	1049	albus	36.6857	1
1	P1B4	1	4	2	1	40	FRESH	1049	albus	36.5357	2
1	P1B5	1	5	2	1	40	SILAGE	2480	albus	31.1587	1
1	P1B5	1	5	2	1	40	SILAGE	2480	albus	31.3558	2
1	P1B6	1	6	2	1	40	SILAGE	1049	albus	30.7242	1
1	P1B6	1	6	2	1	40	SILAGE	1049	albus	31.3482	2
1	P2B3	2	3	2	1	40	FRESH	1049	albus	32.5185	1
1	P2B3	2	3	2	1	40	FRESH	1049	albus	32.6344	2
1	P2B4	2	4	2	1	40	FRESH	2480	albus	33.7641	1
1	P2B4	2	4	2	1	40	FRESH	2480	albus	33.252	2
1	P2B5	2	5	2	1	40	SILAGE	1049	albus	35.5378	1
1	P2B5	2	5	2	1	40	SILAGE	1049	albus	35.9019	2
1	P2B6	2	6	2	1	40	SILAGE	2480	albus	33.4023	1
1	P2B6	2	6	2	1	40	SILAGE	2480	albus	33.627	2
1	P3B3	3	3	2	1	40	FRESH	1049	albus	31.7051	1
1	P3B3	3	3	2	1	40	FRESH	1049	albus	31.2352	2
1	P3B4	3	4	2	1	40	FRESH	2480	albus	29.9268	1
1	P3B4	3	4	2	1	40	FRESH	2480	albus	30.0661	2
1	P3B5	3	5	2	1	40	SILAGE	2480	albus	35.5855	1
1	P3B5	3	5	2	1	40	SILAGE	2480	albus	35.9263	2
1	P3B6	3	6	2	1	40	SILAGE	1049	albus	30.1583	1
1	P3B6	3	6	2	1	40	SILAGE	1049	albus	29.91	2
1	P4B3	4	3	2	1	40	FRESH	2480	albus	36.1099	1
1	P4B3	4	3	2	1	40	FRESH	2480	albus	36.6462	2
1	P4B4	4	4	2	1	40	FRESH	1049	albus	31.2777	1
1	P4B4	4	4	2	1	40	FRESH	1049	albus	32.3075	2
1	P4B5	4	5	2	1	40	SILAGE	1049	albus	35.1371	1
1	P4B5	4	5	2	1	40	SILAGE	1049	albus	35.2273	2
1	P4B6	4	6	2	1	40	SILAGE	2480	albus	31.2046	1
1	P4B6	4	6	2	1	40	SILAGE	2480	albus	30.9167	2
2	P5B1	5	1	2	2	40	SILAGE	2480	Eubacter	16.511	1
2	P5B1	5	1	2	2	40	SILAGE	2480	Eubacter	16.5781	2
2	P5B2	5	2	2	2	40	SILAGE	1049	Eubacter	16.858	1
2	P5B2	5	2	2	2	40	SILAGE	1049	Eubacter	17.4146	2
2	P5B5	5	5	2	2	40	FRESH	2480	Eubacter	17.9865	1
2	P5B5	5	5	2	2	40	FRESH	2480	Eubacter	17.5326	2
2	P5B6	5	6	2	2	40	FRESH	1049	Eubacter	17.5806	1
2	P5B6	5	6	2	2	40	FRESH	1049	Eubacter	17.5155	2
2	P6B1	6	1	2	2	40	SILAGE	1049	Eubacter	17.5319	1
2	P6B1	6	1	2	2	40	SILAGE	1049	Eubacter	17.0346	2
2	P6B2	6	2	2	2	40	SILAGE	2480	Eubacter	16.4243	1
2	P6B2	6	2	2	2	40	SILAGE	2480	Eubacter	16.4842	2
2	P6B5	6	5	2	2	40	FRESH	1049	Eubacter	16.8507	1
2	P6B5	6	5	2	2	40	FRESH	1049	Eubacter	17.1122	2
2	P6B6	6	6	2	2	40	FRESH	2480	Eubacter	16.3653	1
2	P6B6	6	6	2	2	40	FRESH	2480	Eubacter	16.5094	2
2	P7B1	7	1	2	2	40	FRESH	2480	Eubacter	16.6589	1
2	P7B1	7	1	2	2	40	FRESH	2480	Eubacter	16.611	2
2	P7B2	7	2	2	2	40	FRESH	1049	Eubacter	17.637	1
2	P7B2	7	2	2	2	40	FRESH	1049	Eubacter	17.9071	2
2	P7B3	7	3	2	2	40	SILAGE	2480	Eubacter	17.402	1
2	P7B3	7	3	2	2	40	SILAGE	2480	Eubacter	17.7724	2
2	P7B4	7	4	2	2	40	SILAGE	1049	Eubacter	16.1657	1
2	P7B4	7	4	2	2	40	SILAGE	1049	Eubacter	16.435	2
2	P8B1	8	1	2	2	40	FRESH	1049	Eubacter	16.1969	1
2	P8B1	8	1	2	2	40	FRESH	1049	Eubacter	16.303	2
2	P8B2	8	2	2	2	40	FRESH	2480	Eubacter	15.9502	1
2	P8B2	8	2	2	2	40	FRESH	2480	Eubacter	15.9499	2
2	P8B3	8	3	2	2	40	SILAGE	1049	Eubacter	16.0829	1
2	P8B3	8	3	2	2	40	SILAGE	1049	Eubacter	16.2496	2
2	P8B4	8	4	2	2	40	SILAGE	2480	Eubacter	16.6375	1
2	P8B4	8	4	2	2	40	SILAGE	2480	Eubacter	16.7246	2
2	P5B1	5	1	2	2	40	SILAGE	2480	albus	35.6421	1
2	P5B1	5	1	2	2	40	SILAGE	2480	albus	33.8235	2
2	P5B2	5	2	2	2	40	SILAGE	1049	albus	33.8655	1
2	P5B2	5	2	2	2	40	SILAGE	1049	albus	35.1988	2
2	P5B5	5	5	2	2	40	FRESH	2480	albus	30.6581	1
2	P5B5	5	5	2	2	40	FRESH	2480	albus	31.2266	2
2	P5B6	5	6	2	2	40	FRESH	1049	albus	31.7193	1
2	P5B6	5	6	2	2	40	FRESH	1049	albus	31.7317	2
2	P6B1	6	1	2	2	40	SILAGE	1049	albus	33.7788	1
2	P6B1	6	1	2	2	40	SILAGE	1049	albus	33.2561	2
2	P6B2	6	2	2	2	40	SILAGE	2480	albus	31.9111	1
2	P6B2	6	2	2	2	40	SILAGE	2480	albus	31.4224	2
2	P6B5	6	5	2	2	40	FRESH	1049	albus	29.9087	1
2	P6B5	6	5	2	2	40	FRESH	1049	albus	30.6804	2
2	P6B6	6	6	2	2	40	FRESH	2480	albus	29.1932	1
2	P6B6	6	6	2	2	40	FRESH	2480	albus	29.3146	2
2	P7B1	7	1	2	2	40	FRESH	2480	albus	33.5736	1
2	P7B1	7	1	2	2	40	FRESH	2480	albus	33.1953	2
2	P7B2	7	2	2	2	40	FRESH	1049	albus	31.384	1
2	P7B2	7	2	2	2	40	FRESH	1049	albus	31.3738	2
2	P7B3	7	3	2	2	40	SILAGE	2480	albus	31.5232	1
2	P7B3	7	3	2	2	40	SILAGE	2480	albus	31.7794	2
2	P7B4	7	4	2	2	40	SILAGE	1049	albus	36.2383	1
2	P7B4	7	4	2	2	40	SILAGE	1049	albus	35.6489	2
2	P8B1	8	1	2	2	40	FRESH	1049	albus	34.2271	1
2	P8B1	8	1	2	2	40	FRESH	1049	albus	34.2128	2
2	P8B2	8	2	2	2	40	FRESH	2480	albus	30.6085	1
2	P8B2	8	2	2	2	40	FRESH	2480	albus	30.4531	2
2	P8B3	8	3	2	2	40	SILAGE	1049	albus	31.0776	1
2	P8B3	8	3	2	2	40	SILAGE	1049	albus	30.456	2
2	P8B4	8	4	2	2	40	SILAGE	2480	albus	31.8527	1
2	P8B4	8	4	2	2	40	SILAGE	2480	albus	31.7025	2

## Sheet: Study1_S.bovis
Plate	Sample	Period	Animal	Time	Square	Diet	CONS	NDFD	Target	Ct	Rep
5	P1B3	1	3	1	1	40	FRESH	2480	Eubacter	13.5569	1
5	P1B3	1	3	1	1	40	FRESH	2480	Eubacter	13.7495	2
5	P1B3	1	3	1	1	40	FRESH	2480	bovis	29.7444	1
5	P1B3	1	3	1	1	40	FRESH	2480	bovis	29.4904	2
1	P1B3	1	3	2	1	40	FRESH	2480	Eubacter	16.4277	1
1	P1B3	1	3	2	1	40	FRESH	2480	Eubacter	16.274	2
1	P1B3	1	3	2	1	40	FRESH	2480	bovis	32.9115	1
1	P1B3	1	3	2	1	40	FRESH	2480	bovis	32.9841	2
1	P1B4	1	4	1	1	40	FRESH	1049	Eubacter	14.7112	1
1	P1B4	1	4	1	1	40	FRESH	1049	Eubacter	14.7156	2
1	P1B4	1	4	1	1	40	FRESH	1049	bovis	25.8385	1
1	P1B4	1	4	1	1	40	FRESH	1049	bovis	25.7063	2
1	P1B4	1	4	2	1	40	FRESH	1049	Eubacter	17.105	1
1	P1B4	1	4	2	1	40	FRESH	1049	Eubacter	17.0009	2
1	P1B4	1	4	2	1	40	FRESH	1049	bovis	27.8563	1
1	P1B4	1	4	2	1	40	FRESH	1049	bovis	28.3054	2
1	P1B5	1	5	1	1	40	SILAGE	2480	Eubacter	13.7687	1
1	P1B5	1	5	1	1	40	SILAGE	2480	Eubacter	13.7562	2
1	P1B5	1	5	1	1	40	SILAGE	2480	bovis	29.6426	1
1	P1B5	1	5	1	1	40	SILAGE	2480	bovis	29.3251	2
1	P1B5	1	5	2	1	40	SILAGE	2480	Eubacter	18.2924	1
1	P1B5	1	5	2	1	40	SILAGE	2480	Eubacter	18.1796	2
1	P1B5	1	5	2	1	40	SILAGE	2480	bovis	33.7438	1
1	P1B5	1	5	2	1	40	SILAGE	2480	bovis	33.1062	2
1	P1B6	1	6	1	1	40	SILAGE	1049	Eubacter	13.7614	1
1	P1B6	1	6	1	1	40	SILAGE	1049	Eubacter	13.813	2
1	P1B6	1	6	1	1	40	SILAGE	1049	bovis	28.9296	1
1	P1B6	1	6	1	1	40	SILAGE	1049	bovis	28.6705	2
1	P1B6	1	6	2	1	40	SILAGE	1049	Eubacter	16.6127	1
1	P1B6	1	6	2	1	40	SILAGE	1049	Eubacter	16.7802	2
1	P1B6	1	6	2	1	40	SILAGE	1049	bovis	31.8782	1
1	P1B6	1	6	2	1	40	SILAGE	1049	bovis	31.281	2
1	P2B3	2	3	1	1	40	FRESH	1049	Eubacter	14.843	1
1	P2B3	2	3	1	1	40	FRESH	1049	Eubacter	14.5798	2
1	P2B3	2	3	1	1	40	FRESH	1049	bovis	22.3771	1
1	P2B3	2	3	1	1	40	FRESH	1049	bovis	22.34	2
1	P2B3	2	3	2	1	40	FRESH	1049	Eubacter	16.3384	1
1	P2B3	2	3	2	1	40	FRESH	1049	Eubacter	16.3916	2
1	P2B3	2	3	2	1	40	FRESH	1049	bovis	31.2164	1
1	P2B3	2	3	2	1	40	FRESH	1049	bovis	31.2986	2
1	P2B4	2	4	1	1	40	FRESH	2480	Eubacter	14.1604	1
1	P2B4	2	4	1	1	40	FRESH	2480	Eubacter	13.9428	2
1	P2B4	2	4	1	1	40	FRESH	2480	bovis	24.7692	1
1	P2B4	2	4	1	1	40	FRESH	2480	bovis	24.5284	2
1	P2B4	2	4	2	1	40	FRESH	2480	Eubacter	17.0071	1
1	P2B4	2	4	2	1	40	FRESH	2480	Eubacter	17.2776	2
1	P2B4	2	4	2	1	40	FRESH	2480	bovis	31.6331	1
1	P2B4	2	4	2	1	40	FRESH	2480	bovis	31.2729	2
1	P2B5	2	5	1	1	40	SILAGE	1049	Eubacter	16.7122	1
1	P2B5	2	5	1	1	40	SILAGE	1049	Eubacter	16.6706	2
1	P2B5	2	5	1	1	40	SILAGE	1049	bovis	29.7658	1
1	P2B5	2	5	1	1	40	SILAGE	1049	bovis	29.3923	2
1	P2B5	2	5	2	1	40	SILAGE	1049	Eubacter	17.5664	1
1	P2B5	2	5	2	1	40	SILAGE	1049	Eubacter	17.992	2
1	P2B5	2	5	2	1	40	SILAGE	1049	bovis	32.4708	1
1	P2B5	2	5	2	1	40	SILAGE	1049	bovis	32.9795	2
2	P2B6	2	6	1	1	40	SILAGE	2480	Eubacter	13.511	1
2	P2B6	2	6	1	1	40	SILAGE	2480	Eubacter	13.1799	2
2	P2B6	2	6	1	1	40	SILAGE	2480	bovis	29.9843	1
2	P2B6	2	6	1	1	40	SILAGE	2480	bovis	29.7943	2
1	P2B6	2	6	2	1	40	SILAGE	2480	Eubacter	22.5038	1
1	P2B6	2	6	2	1	40	SILAGE	2480	Eubacter	21.6647	2
1	P2B6	2	6	2	1	40	SILAGE	2480	bovis	32.9388	1
1	P2B6	2	6	2	1	40	SILAGE	2480	bovis	33.2633	2
2	P3B3	3	3	1	1	40	FRESH	1049	Eubacter	14.3987	1
2	P3B3	3	3	1	1	40	FRESH	1049	Eubacter	14.4141	2
2	P3B3	3	3	1	1	40	FRESH	1049	bovis	25.003	1
2	P3B3	3	3	1	1	40	FRESH	1049	bovis	24.982	2
1	P3B3	3	3	2	1	40	FRESH	1049	Eubacter	19.7835	1
1	P3B3	3	3	2	1	40	FRESH	1049	Eubacter	19.7759	2
1	P3B3	3	3	2	1	40	FRESH	1049	bovis	32.9556	1
1	P3B3	3	3	2	1	40	FRESH	1049	bovis	32.4764	2
2	P3B4	3	4	1	1	40	FRESH	2480	Eubacter	15.2305	1
2	P3B4	3	4	1	1	40	FRESH	2480	Eubacter	15.2864	2
2	P3B4	3	4	1	1	40	FRESH	2480	bovis	25.8071	1
2	P3B4	3	4	1	1	40	FRESH	2480	bovis	25.8997	2
1	P3B4	3	4	2	1	40	FRESH	2480	Eubacter	16.6	1
1	P3B4	3	4	2	1	40	FRESH	2480	Eubacter	16.4474	2
1	P3B4	3	4	2	1	40	FRESH	2480	bovis	26.7492	1
1	P3B4	3	4	2	1	40	FRESH	2480	bovis	26.9124	2
2	P3B5	3	5	1	1	40	SILAGE	2480	Eubacter	14.2864	1
2	P3B5	3	5	1	1	40	SILAGE	2480	Eubacter	14.2887	2
2	P3B5	3	5	1	1	40	SILAGE	2480	bovis	29.5028	1
2	P3B5	3	5	1	1	40	SILAGE	2480	bovis	29.4863	2
1	P3B5	3	5	2	1	40	SILAGE	2480	Eubacter	21.6524	1
1	P3B5	3	5	2	1	40	SILAGE	2480	Eubacter	21.7528	2
1	P3B5	3	5	2	1	40	SILAGE	2480	bovis	33.0011	1
1	P3B5	3	5	2	1	40	SILAGE	2480	bovis	33.9354	2
5	P3B6	3	6	1	1	40	SILAGE	1049	Eubacter	13.2964	1
5	P3B6	3	6	1	1	40	SILAGE	1049	Eubacter	13.2754	2
5	P3B6	3	6	1	1	40	SILAGE	1049	bovis	29.2427	1
5	P3B6	3	6	1	1	40	SILAGE	1049	bovis	29.3966	2
1	P3B6	3	6	2	1	40	SILAGE	1049	Eubacter	15.4673	1
1	P3B6	3	6	2	1	40	SILAGE	1049	Eubacter	15.9065	2
1	P3B6	3	6	2	1	40	SILAGE	1049	bovis	31.811	1
1	P3B6	3	6	2	1	40	SILAGE	1049	bovis	32.4757	2
2	P4B3	4	3	1	1	40	FRESH	2480	Eubacter	16.6697	1
2	P4B3	4	3	1	1	40	FRESH	2480	Eubacter	16.6974	2
2	P4B3	4	3	1	1	40	FRESH	2480	bovis	28.5768	1
2	P4B3	4	3	1	1	40	FRESH	2480	bovis	28.631	2
1	P4B3	4	3	2	1	40	FRESH	2480	Eubacter	22.4559	1
1	P4B3	4	3	2	1	40	FRESH	2480	Eubacter	22.9425	2
1	P4B3	4	3	2	1	40	FRESH	2480	bovis	32.7707	1
1	P4B3	4	3	2	1	40	FRESH	2480	bovis	32.4164	2
2	P4B4	4	4	1	1	40	FRESH	1049	Eubacter	14.5005	1
2	P4B4	4	4	1	1	40	FRESH	1049	Eubacter	14.5984	2
2	P4B4	4	4	1	1	40	FRESH	1049	bovis	26.897	1
2	P4B4	4	4	1	1	40	FRESH	1049	bovis	26.9939	2
1	P4B4	4	4	2	1	40	FRESH	1049	Eubacter	14.6866	1
1	P4B4	4	4	2	1	40	FRESH	1049	Eubacter	14.8206	2
1	P4B4	4	4	2	1	40	FRESH	1049	bovis	29.2344	1
1	P4B4	4	4	2	1	40	FRESH	1049	bovis	29.5615	2
3	P4B5	4	5	1	1	40	SILAGE	1049	Eubacter	13.3647	1
3	P4B5	4	5	1	1	40	SILAGE	1049	Eubacter	13.3295	2
3	P4B5	4	5	1	1	40	SILAGE	1049	bovis	29.4181	1
3	P4B5	4	5	1	1	40	SILAGE	1049	bovis	29.8449	2
1	P4B5	4	5	2	1	40	SILAGE	1049	Eubacter	16.1596	1
1	P4B5	4	5	2	1	40	SILAGE	1049	Eubacter	16.1559	2
1	P4B5	4	5	2	1	40	SILAGE	1049	bovis	32.9274	1
1	P4B5	4	5	2	1	40	SILAGE	1049	bovis	33.1711	2
3	P4B6	4	6	1	1	40	SILAGE	2480	Eubacter	13.7683	1
3	P4B6	4	6	1	1	40	SILAGE	2480	Eubacter	13.7448	2
3	P4B6	4	6	1	1	40	SILAGE	2480	bovis	30.2433	1
3	P4B6	4	6	1	1	40	SILAGE	2480	bovis	30.502	2
1	P4B6	4	6	2	1	40	SILAGE	2480	Eubacter	15.1593	1
1	P4B6	4	6	2	1	40	SILAGE	2480	Eubacter	15.3427	2
1	P4B6	4	6	2	1	40	SILAGE	2480	bovis	31.421	1
1	P4B6	4	6	2	1	40	SILAGE	2480	bovis	31.9976	2
3	P5B1	5	1	1	2	40	SILAGE	2480	Eubacter	13.7227	1
3	P5B1	5	1	1	2	40	SILAGE	2480	Eubacter	13.8015	2
3	P5B1	5	1	1	2	40	SILAGE	2480	bovis	31.4493	1
3	P5B1	5	1	1	2	40	SILAGE	2480	bovis	31.5663	2
2	P5B1	5	1	2	2	40	SILAGE	2480	Eubacter	16.1361	1
2	P5B1	5	1	2	2	40	SILAGE	2480	Eubacter	16.3612	2
2	P5B1	5	1	2	2	40	SILAGE	2480	bovis	31.9782	1
2	P5B1	5	1	2	2	40	SILAGE	2480	bovis	31.9328	2
3	P5B2	5	2	1	2	40	SILAGE	1049	Eubacter	14.303	1
3	P5B2	5	2	1	2	40	SILAGE	1049	Eubacter	14.313	2
3	P5B2	5	2	1	2	40	SILAGE	1049	bovis	31.0906	1
3	P5B2	5	2	1	2	40	SILAGE	1049	bovis	30.4794	2
2	P5B2	5	2	2	2	40	SILAGE	1049	Eubacter	17.2286	1
2	P5B2	5	2	2	2	40	SILAGE	1049	Eubacter	17.0799	2
2	P5B2	5	2	2	2	40	SILAGE	1049	bovis	32.7414	1
2	P5B2	5	2	2	2	40	SILAGE	1049	bovis	33.4535	2
3	P5B5	5	5	1	2	40	FRESH	2480	Eubacter	13.2542	1
3	P5B5	5	5	1	2	40	FRESH	2480	Eubacter	13.2642	2
3	P5B5	5	5	1	2	40	FRESH	2480	bovis	29.0063	1
3	P5B5	5	5	1	2	40	FRESH	2480	bovis	29.1441	2
2	P5B5	5	5	2	2	40	FRESH	2480	Eubacter	16.7809	1
2	P5B5	5	5	2	2	40	FRESH	2480	Eubacter	16.854	2
2	P5B5	5	5	2	2	40	FRESH	2480	bovis	31.9092	1
2	P5B5	5	5	2	2	40	FRESH	2480	bovis	32.5914	2
3	P5B6	5	6	1	2	40	FRESH	1049	Eubacter	14.4477	1
3	P5B6	5	6	1	2	40	FRESH	1049	Eubacter	14.3265	2
3	P5B6	5	6	1	2	40	FRESH	1049	bovis	25.7531	1
3	P5B6	5	6	1	2	40	FRESH	1049	bovis	25.8076	2
2	P5B6	5	6	2	2	40	FRESH	1049	Eubacter	16.8189	1
2	P5B6	5	6	2	2	40	FRESH	1049	Eubacter	16.7743	2
2	P5B6	5	6	2	2	40	FRESH	1049	bovis	28.5862	1
2	P5B6	5	6	2	2	40	FRESH	1049	bovis	28.8511	2
3	P6B1	6	1	1	2	40	SILAGE	1049	Eubacter	14.2681	1
3	P6B1	6	1	1	2	40	SILAGE	1049	Eubacter	14.3176	2
3	P6B1	6	1	1	2	40	SILAGE	1049	bovis	29.3064	1
3	P6B1	6	1	1	2	40	SILAGE	1049	bovis	29.5715	2
2	P6B1	6	1	2	2	40	SILAGE	1049	Eubacter	17.4134	1
2	P6B1	6	1	2	2	40	SILAGE	1049	Eubacter	17.6981	2
2	P6B1	6	1	2	2	40	SILAGE	1049	bovis	32.1988	1
2	P6B1	6	1	2	2	40	SILAGE	1049	bovis	32.7309	2
3	P6B2	6	2	1	2	40	SILAGE	2480	Eubacter	15.8665	1
3	P6B2	6	2	1	2	40	SILAGE	2480	Eubacter	15.8736	2
3	P6B2	6	2	1	2	40	SILAGE	2480	bovis	31.18	1
3	P6B2	6	2	1	2	40	SILAGE	2480	bovis	30.6595	2
2	P6B2	6	2	2	2	40	SILAGE	2480	Eubacter	16.211	1
2	P6B2	6	2	2	2	40	SILAGE	2480	Eubacter	16.3723	2
2	P6B2	6	2	2	2	40	SILAGE	2480	bovis	32.3456	1
2	P6B2	6	2	2	2	40	SILAGE	2480	bovis	32.3878	2
4	P6B5	6	5	1	2	40	FRESH	1049	Eubacter	14.788	1
4	P6B5	6	5	1	2	40	FRESH	1049	Eubacter	14.6413	2
4	P6B5	6	5	1	2	40	FRESH	1049	bovis	28.9021	1
4	P6B5	6	5	1	2	40	FRESH	1049	bovis	29.3155	2
2	P6B5	6	5	2	2	40	FRESH	1049	Eubacter	16.5501	1
2	P6B5	6	5	2	2	40	FRESH	1049	Eubacter	16.635	2
2	P6B5	6	5	2	2	40	FRESH	1049	bovis	29.3843	1
2	P6B5	6	5	2	2	40	FRESH	1049	bovis	29.4468	2
4	P6B6	6	6	1	2	40	FRESH	2480	Eubacter	14.5537	1
4	P6B6	6	6	1	2	40	FRESH	2480	Eubacter	14.5322	2
4	P6B6	6	6	1	2	40	FRESH	2480	bovis	27.3566	1
4	P6B6	6	6	1	2	40	FRESH	2480	bovis	27.3723	2
2	P6B6	6	6	2	2	40	FRESH	2480	Eubacter	15.8228	1
2	P6B6	6	6	2	2	40	FRESH	2480	Eubacter	15.9574	2
2	P6B6	6	6	2	2	40	FRESH	2480	bovis	28.7798	1
2	P6B6	6	6	2	2	40	FRESH	2480	bovis	28.8433	2
4	P7B1	7	1	1	2	40	FRESH	2480	Eubacter	14.259	1
4	P7B1	7	1	1	2	40	FRESH	2480	Eubacter	14.41	2
4	P7B1	7	1	1	2	40	FRESH	2480	bovis	26.0133	1
4	P7B1	7	1	1	2	40	FRESH	2480	bovis	25.8221	2
2	P7B1	7	1	2	2	40	FRESH	2480	Eubacter	15.9289	1
2	P7B1	7	1	2	2	40	FRESH	2480	Eubacter	15.9618	2
2	P7B1	7	1	2	2	40	FRESH	2480	bovis	22.2892	1
2	P7B1	7	1	2	2	40	FRESH	2480	bovis	22.2177	2
4	P7B2	7	2	1	2	40	FRESH	1049	Eubacter	14.6443	1
4	P7B2	7	2	1	2	40	FRESH	1049	Eubacter	14.6347	2
4	P7B2	7	2	1	2	40	FRESH	1049	bovis	24.8049	1
4	P7B2	7	2	1	2	40	FRESH	1049	bovis	24.6381	2
2	P7B2	7	2	2	2	40	FRESH	1049	Eubacter	17.5558	1
2	P7B2	7	2	2	2	40	FRESH	1049	Eubacter	17.7008	2
2	P7B2	7	2	2	2	40	FRESH	1049	bovis	30.1032	1
2	P7B2	7	2	2	2	40	FRESH	1049	bovis	30.331	2
4	P7B3	7	3	1	2	40	SILAGE	2480	Eubacter	13.7821	1
4	P7B3	7	3	1	2	40	SILAGE	2480	Eubacter	13.7835	2
4	P7B3	7	3	1	2	40	SILAGE	2480	bovis	28.8215	1
4	P7B3	7	3	1	2	40	SILAGE	2480	bovis	28.5401	2
2	P7B3	7	3	2	2	40	SILAGE	2480	Eubacter	16.9568	1
2	P7B3	7	3	2	2	40	SILAGE	2480	Eubacter	17.3544	2
2	P7B3	7	3	2	2	40	SILAGE	2480	bovis	31.8659	1
2	P7B3	7	3	2	2	40	SILAGE	2480	bovis	31.7798	2
4	P7B4	7	4	1	2	40	SILAGE	1049	Eubacter	13.5472	1
4	P7B4	7	4	1	2	40	SILAGE	1049	Eubacter	13.5961	2
4	P7B4	7	4	1	2	40	SILAGE	1049	bovis	30.8289	1
4	P7B4	7	4	1	2	40	SILAGE	1049	bovis	29.9916	2
2	P7B4	7	4	2	2	40	SILAGE	1049	Eubacter	15.8621	1
2	P7B4	7	4	2	2	40	SILAGE	1049	Eubacter	16.1783	2
2	P7B4	7	4	2	2	40	SILAGE	1049	bovis	31.9457	1
2	P7B4	7	4	2	2	40	SILAGE	1049	bovis	31.2021	2
4	P8B1	8	1	1	2	40	FRESH	1049	Eubacter	14.9942	1
4	P8B1	8	1	1	2	40	FRESH	1049	Eubacter	15.0035	2
4	P8B1	8	1	1	2	40	FRESH	1049	bovis	25.145	1
4	P8B1	8	1	1	2	40	FRESH	1049	bovis	25.1028	2
2	P8B1	8	1	2	2	40	FRESH	1049	Eubacter	15.9704	1
2	P8B1	8	1	2	2	40	FRESH	1049	Eubacter	16.1333	2
2	P8B1	8	1	2	2	40	FRESH	1049	bovis	29.3086	1
2	P8B1	8	1	2	2	40	FRESH	1049	bovis	29.39	2
4	P8B2	8	2	1	2	40	FRESH	2480	Eubacter	14.2527	1
4	P8B2	8	2	1	2	40	FRESH	2480	Eubacter	14.3454	2
4	P8B2	8	2	1	2	40	FRESH	2480	bovis	24.6898	1
4	P8B2	8	2	1	2	40	FRESH	2480	bovis	24.616	2
2	P8B2	8	2	2	2	40	FRESH	2480	Eubacter	15.5534	1
2	P8B2	8	2	2	2	40	FRESH	2480	Eubacter	15.6473	2
2	P8B2	8	2	2	2	40	FRESH	2480	bovis	26.7113	1
2	P8B2	8	2	2	2	40	FRESH	2480	bovis	26.5879	2
5	P8B3	8	3	1	2	40	SILAGE	1049	Eubacter	14.427	1
5	P8B3	8	3	1	2	40	SILAGE	1049	Eubacter	14.3754	2
5	P8B3	8	3	1	2	40	SILAGE	1049	bovis	28.4601	1
5	P8B3	8	3	1	2	40	SILAGE	1049	bovis	29.4899	2
2	P8B3	8	3	2	2	40	SILAGE	1049	Eubacter	15.7957	1
2	P8B3	8	3	2	2	40	SILAGE	1049	Eubacter	15.9308	2
2	P8B3	8	3	2	2	40	SILAGE	1049	bovis	26.7865	1
2	P8B3	8	3	2	2	40	SILAGE	1049	bovis	26.8724	2
5	P8B4	8	4	1	2	40	SILAGE	2480	Eubacter	14.7476	1
5	P8B4	8	4	1	2	40	SILAGE	2480	Eubacter	14.79	2
5	P8B4	8	4	1	2	40	SILAGE	2480	bovis	29.6122	1
5	P8B4	8	4	1	2	40	SILAGE	2480	bovis	29.511	2
2	P8B4	8	4	2	2	40	SILAGE	2480	Eubacter	16.3231	1
2	P8B4	8	4	2	2	40	SILAGE	2480	Eubacter	16.5474	2
2	P8B4	8	4	2	2	40	SILAGE	2480	bovis	31.7446	1
2	P8B4	8	4	2	2	40	SILAGE	2480	bovis	32.3616	2

## Sheet: Study1_R.amylophilus
Plate	Sample	Period	Animal	Time	Square	Diet	CONS	NDFD	Target	Ct	Rep
1	P1B3	1	3	1	1	40	FRESH	2480	Amilo	28.9648	1
1	P1B3	1	3	1	1	40	FRESH	2480	Amilo	29.2341	2
1	P1B3	1	3	1	1	40	FRESH	2480	Eubacter	13.2272	1
1	P1B3	1	3	1	1	40	FRESH	2480	Eubacter	13.3036	2
1	P1B3	1	3	2	1	40	FRESH	2480	Amilo	27.6668	1
1	P1B3	1	3	2	1	40	FRESH	2480	Amilo	27.8874	2
1	P1B3	1	3	2	1	40	FRESH	2480	Eubacter	16.8135	1
1	P1B3	1	3	2	1	40	FRESH	2480	Eubacter	16.7826	2
1	P1B4	1	4	1	1	40	FRESH	1049	Amilo	28.8081	1
1	P1B4	1	4	1	1	40	FRESH	1049	Amilo	28.9654	2
1	P1B4	1	4	1	1	40	FRESH	1049	Eubacter	14.3867	1
1	P1B4	1	4	1	1	40	FRESH	1049	Eubacter	14.483	2
1	P1B4	1	4	2	1	40	FRESH	1049	Amilo	27.9161	1
1	P1B4	1	4	2	1	40	FRESH	1049	Amilo	27.9259	2
1	P1B4	1	4	2	1	40	FRESH	1049	Eubacter	17.3126	1
1	P1B4	1	4	2	1	40	FRESH	1049	Eubacter	17.3096	2
1	P1B5	1	5	1	1	40	SILAGE	2480	Amilo	29.0449	1
1	P1B5	1	5	1	1	40	SILAGE	2480	Amilo	29.1742	2
1	P1B5	1	5	1	1	40	SILAGE	2480	Eubacter	13.9165	1
1	P1B5	1	5	1	1	40	SILAGE	2480	Eubacter	14.0433	2
1	P1B5	1	5	2	1	40	SILAGE	2480	Amilo	28.2218	1
1	P1B5	1	5	2	1	40	SILAGE	2480	Amilo	28.4215	2
1	P1B5	1	5	2	1	40	SILAGE	2480	Eubacter	18.5038	1
1	P1B5	1	5	2	1	40	SILAGE	2480	Eubacter	18.5511	2
1	P1B6	1	6	1	1	40	SILAGE	1049	Amilo	29.5379	1
1	P1B6	1	6	1	1	40	SILAGE	1049	Amilo	29.4573	2
1	P1B6	1	6	1	1	40	SILAGE	1049	Eubacter	13.9667	1
1	P1B6	1	6	1	1	40	SILAGE	1049	Eubacter	14.1509	2
1	P1B6	1	6	2	1	40	SILAGE	1049	Amilo	28.44	1
1	P1B6	1	6	2	1	40	SILAGE	1049	Amilo	28.8361	2
1	P1B6	1	6	2	1	40	SILAGE	1049	Eubacter	16.8691	1
1	P1B6	1	6	2	1	40	SILAGE	1049	Eubacter	17.1485	2
1	P2B3	2	3	1	1	40	FRESH	1049	Amilo	28.2858	1
1	P2B3	2	3	1	1	40	FRESH	1049	Amilo	28.6579	2
1	P2B3	2	3	1	1	40	FRESH	1049	Eubacter	14.3875	1
1	P2B3	2	3	1	1	40	FRESH	1049	Eubacter	14.4328	2
1	P2B3	2	3	2	1	40	FRESH	1049	Amilo	23.9449	1
1	P2B3	2	3	2	1	40	FRESH	1049	Amilo	23.9959	2
1	P2B3	2	3	2	1	40	FRESH	1049	Eubacter	16.5912	1
1	P2B3	2	3	2	1	40	FRESH	1049	Eubacter	16.6405	2
1	P2B4	2	4	1	1	40	FRESH	2480	Amilo	28.419	1
1	P2B4	2	4	1	1	40	FRESH	2480	Amilo	28.513	2
1	P2B4	2	4	1	1	40	FRESH	2480	Eubacter	13.777	1
1	P2B4	2	4	1	1	40	FRESH	2480	Eubacter	13.9505	2
1	P2B4	2	4	2	1	40	FRESH	2480	Amilo	27.3816	1
1	P2B4	2	4	2	1	40	FRESH	2480	Amilo	27.7617	2
1	P2B4	2	4	2	1	40	FRESH	2480	Eubacter	17.5526	1
1	P2B4	2	4	2	1	40	FRESH	2480	Eubacter	17.7431	2
1	P2B5	2	5	1	1	40	SILAGE	1049	Amilo	28.2623	1
1	P2B5	2	5	1	1	40	SILAGE	1049	Amilo	28.7119	2
1	P2B5	2	5	1	1	40	SILAGE	1049	Eubacter	16.5753	1
1	P2B5	2	5	1	1	40	SILAGE	1049	Eubacter	16.6261	2
1	P2B5	2	5	2	1	40	SILAGE	1049	Amilo	27.5281	1
1	P2B5	2	5	2	1	40	SILAGE	1049	Amilo	27.7981	2
1	P2B5	2	5	2	1	40	SILAGE	1049	Eubacter	18.2958	1
1	P2B5	2	5	2	1	40	SILAGE	1049	Eubacter	18.3501	2
1	P2B6	2	6	1	1	40	SILAGE	2480	Amilo	29.9909	1
1	P2B6	2	6	1	1	40	SILAGE	2480	Amilo	29.6546	2
1	P2B6	2	6	1	1	40	SILAGE	2480	Eubacter	13.2332	1
1	P2B6	2	6	1	1	40	SILAGE	2480	Eubacter	13.3063	2
1	P2B6	2	6	2	1	40	SILAGE	2480	Amilo	28.1071	1
1	P2B6	2	6	2	1	40	SILAGE	2480	Amilo	28.5026	2
1	P2B6	2	6	2	1	40	SILAGE	2480	Eubacter	16.9929	1
1	P2B6	2	6	2	1	40	SILAGE	2480	Eubacter	16.8174	2
1	P3B3	3	3	1	1	40	FRESH	1049	Amilo	28.2035	1
1	P3B3	3	3	1	1	40	FRESH	1049	Amilo	28.0023	2
1	P3B3	3	3	1	1	40	FRESH	1049	Eubacter	14.5444	1
1	P3B3	3	3	1	1	40	FRESH	1049	Eubacter	14.514	2
1	P3B3	3	3	2	1	40	FRESH	1049	Amilo	27.8006	1
1	P3B3	3	3	2	1	40	FRESH	1049	Amilo	27.5978	2
1	P3B3	3	3	2	1	40	FRESH	1049	Eubacter	20.2518	1
1	P3B3	3	3	2	1	40	FRESH	1049	Eubacter	20.1298	2
1	P3B4	3	4	1	1	40	FRESH	2480	Amilo	27.9299	1
1	P3B4	3	4	1	1	40	FRESH	2480	Amilo	28.0737	2
1	P3B4	3	4	1	1	40	FRESH	2480	Eubacter	14.906	1
1	P3B4	3	4	1	1	40	FRESH	2480	Eubacter	15.0026	2
1	P3B4	3	4	2	1	40	FRESH	2480	Amilo	27.7739	1
1	P3B4	3	4	2	1	40	FRESH	2480	Amilo	27.2574	2
1	P3B4	3	4	2	1	40	FRESH	2480	Eubacter	16.7958	1
1	P3B4	3	4	2	1	40	FRESH	2480	Eubacter	16.8922	2
1	P3B5	3	5	1	1	40	SILAGE	2480	Amilo	28.2381	1
1	P3B5	3	5	1	1	40	SILAGE	2480	Amilo	28.3379	2
1	P3B5	3	5	1	1	40	SILAGE	2480	Eubacter	13.9927	1
1	P3B5	3	5	1	1	40	SILAGE	2480	Eubacter	14.2609	2
1	P3B5	3	5	2	1	40	SILAGE	2480	Amilo	27.8351	1
1	P3B5	3	5	2	1	40	SILAGE	2480	Amilo	27.815	2
1	P3B5	3	5	2	1	40	SILAGE	2480	Eubacter	21.7509	1
1	P3B5	3	5	2	1	40	SILAGE	2480	Eubacter	21.4346	2
1	P3B6	3	6	1	1	40	SILAGE	1049	Amilo	28.8244	1
1	P3B6	3	6	1	1	40	SILAGE	1049	Amilo	29.0321	2
1	P3B6	3	6	1	1	40	SILAGE	1049	Eubacter	13.326	1
1	P3B6	3	6	1	1	40	SILAGE	1049	Eubacter	13.4318	2
1	P3B6	3	6	2	1	40	SILAGE	1049	Amilo	25.2163	1
1	P3B6	3	6	2	1	40	SILAGE	1049	Amilo	25.8161	2
1	P3B6	3	6	2	1	40	SILAGE	1049	Eubacter	16.1741	1
1	P3B6	3	6	2	1	40	SILAGE	1049	Eubacter	16.5367	2
1	P4B3	4	3	1	1	40	FRESH	2480	Amilo	27.9594	1
1	P4B3	4	3	1	1	40	FRESH	2480	Amilo	27.6847	2
1	P4B3	4	3	1	1	40	FRESH	2480	Eubacter	16.5875	1
1	P4B3	4	3	1	1	40	FRESH	2480	Eubacter	16.5862	2
1	P4B3	4	3	2	1	40	FRESH	2480	Amilo	27.967	1
1	P4B3	4	3	2	1	40	FRESH	2480	Amilo	28.151	2
1	P4B3	4	3	2	1	40	FRESH	2480	Eubacter	22.6635	1
1	P4B3	4	3	2	1	40	FRESH	2480	Eubacter	22.2063	2
1	P4B4	4	4	1	1	40	FRESH	1049	Amilo	27.786	1
1	P4B4	4	4	1	1	40	FRESH	1049	Amilo	27.9896	2
1	P4B4	4	4	1	1	40	FRESH	1049	Eubacter	14.8309	1
1	P4B4	4	4	1	1	40	FRESH	1049	Eubacter	14.8762	2
1	P4B4	4	4	2	1	40	FRESH	1049	Amilo	27.7729	1
1	P4B4	4	4	2	1	40	FRESH	1049	Amilo	27.244	2
1	P4B4	4	4	2	1	40	FRESH	1049	Eubacter	15.1046	1
1	P4B4	4	4	2	1	40	FRESH	1049	Eubacter	15.5612	2
1	P4B5	4	5	1	1	40	SILAGE	1049	Amilo	27.9558	1
1	P4B5	4	5	1	1	40	SILAGE	1049	Amilo	28.2132	2
1	P4B5	4	5	1	1	40	SILAGE	1049	Eubacter	13.7587	1
1	P4B5	4	5	1	1	40	SILAGE	1049	Eubacter	13.6942	2
1	P4B5	4	5	2	1	40	SILAGE	1049	Amilo	28.1894	1
1	P4B5	4	5	2	1	40	SILAGE	1049	Amilo	28.5769	2
1	P4B5	4	5	2	1	40	SILAGE	1049	Eubacter	16.2427	1
1	P4B5	4	5	2	1	40	SILAGE	1049	Eubacter	16.3505	2
1	P4B6	4	6	1	1	40	SILAGE	2480	Amilo	30.7652	1
1	P4B6	4	6	1	1	40	SILAGE	2480	Amilo	30.6393	2
1	P4B6	4	6	1	1	40	SILAGE	2480	Eubacter	13.8559	1
1	P4B6	4	6	1	1	40	SILAGE	2480	Eubacter	14.1049	2
1	P4B6	4	6	2	1	40	SILAGE	2480	Amilo	28.4279	1
1	P4B6	4	6	2	1	40	SILAGE	2480	Amilo	28.1048	2
1	P4B6	4	6	2	1	40	SILAGE	2480	Eubacter	14.276	1
1	P4B6	4	6	2	1	40	SILAGE	2480	Eubacter	14.7555	2
2	P5B1	5	1	1	2	40	SILAGE	2480	Amilo	29.2	1
2	P5B1	5	1	1	2	40	SILAGE	2480	Amilo	28.8962	2
2	P5B1	5	1	1	2	40	SILAGE	2480	Eubacter	14.6856	1
2	P5B1	5	1	1	2	40	SILAGE	2480	Eubacter	14.8803	2
2	P5B1	5	1	2	2	40	SILAGE	2480	Amilo	31.1609	1
2	P5B1	5	1	2	2	40	SILAGE	2480	Amilo	31.2381	2
2	P5B1	5	1	2	2	40	SILAGE	2480	Eubacter	16.1758	1
2	P5B1	5	1	2	2	40	SILAGE	2480	Eubacter	16.2628	2
2	P5B2	5	2	1	2	40	SILAGE	1049	Amilo	28.6147	1
2	P5B2	5	2	1	2	40	SILAGE	1049	Amilo	28.5885	2
2	P5B2	5	2	1	2	40	SILAGE	1049	Eubacter	14.4408	1
2	P5B2	5	2	1	2	40	SILAGE	1049	Eubacter	14.4066	2
2	P5B2	5	2	2	2	40	SILAGE	1049	Amilo	28.5876	1
2	P5B2	5	2	2	2	40	SILAGE	1049	Amilo	28.3998	2
2	P5B2	5	2	2	2	40	SILAGE	1049	Eubacter	16.4446	1
2	P5B2	5	2	2	2	40	SILAGE	1049	Eubacter	16.4542	2
2	P5B5	5	5	1	2	40	FRESH	2480	Amilo	28.6479	1
2	P5B5	5	5	1	2	40	FRESH	2480	Amilo	28.6369	2
2	P5B5	5	5	1	2	40	FRESH	2480	Eubacter	13.6146	1
2	P5B5	5	5	1	2	40	FRESH	2480	Eubacter	13.7246	2
2	P5B5	5	5	2	2	40	FRESH	2480	Amilo	30.7926	1
2	P5B5	5	5	2	2	40	FRESH	2480	Amilo	31.5535	2
2	P5B5	5	5	2	2	40	FRESH	2480	Eubacter	16.8027	1
2	P5B5	5	5	2	2	40	FRESH	2480	Eubacter	16.8795	2
2	P5B6	5	6	1	2	40	FRESH	1049	Amilo	29.2768	1
2	P5B6	5	6	1	2	40	FRESH	1049	Amilo	29.5219	2
2	P5B6	5	6	1	2	40	FRESH	1049	Eubacter	14.6928	1
2	P5B6	5	6	1	2	40	FRESH	1049	Eubacter	14.9275	2
2	P5B6	5	6	2	2	40	FRESH	1049	Amilo	30.5658	1
2	P5B6	5	6	2	2	40	FRESH	1049	Amilo	31.3349	2
2	P5B6	5	6	2	2	40	FRESH	1049	Eubacter	16.2525	1
2	P5B6	5	6	2	2	40	FRESH	1049	Eubacter	16.3222	2
2	P6B1	6	1	1	2	40	SILAGE	1049	Amilo	28.9383	1
2	P6B1	6	1	1	2	40	SILAGE	1049	Amilo	28.8574	2
2	P6B1	6	1	1	2	40	SILAGE	1049	Eubacter	15.4832	1
2	P6B1	6	1	1	2	40	SILAGE	1049	Eubacter	15.1982	2
2	P6B1	6	1	2	2	40	SILAGE	1049	Amilo	30.9048	1
2	P6B1	6	1	2	2	40	SILAGE	1049	Amilo	30.1906	2
2	P6B1	6	1	2	2	40	SILAGE	1049	Eubacter	17.319	1
2	P6B1	6	1	2	2	40	SILAGE	1049	Eubacter	17.5588	2
2	P6B2	6	2	1	2	40	SILAGE	2480	Amilo	29.1348	1
2	P6B2	6	2	1	2	40	SILAGE	2480	Amilo	28.5244	2
2	P6B2	6	2	1	2	40	SILAGE	2480	Eubacter	15.8192	1
2	P6B2	6	2	1	2	40	SILAGE	2480	Eubacter	15.7862	2
2	P6B2	6	2	2	2	40	SILAGE	2480	Amilo	30.1293	1
2	P6B2	6	2	2	2	40	SILAGE	2480	Amilo	30.6335	2
2	P6B2	6	2	2	2	40	SILAGE	2480	Eubacter	16.2496	1
2	P6B2	6	2	2	2	40	SILAGE	2480	Eubacter	16.4083	2
2	P6B5	6	5	1	2	40	FRESH	1049	Amilo	28.8935	1
2	P6B5	6	5	1	2	40	FRESH	1049	Amilo	29.3081	2
2	P6B5	6	5	1	2	40	FRESH	1049	Eubacter	14.4664	1
2	P6B5	6	5	1	2	40	FRESH	1049	Eubacter	14.6199	2
2	P6B5	6	5	2	2	40	FRESH	1049	Amilo	31.0378	1
2	P6B5	6	5	2	2	40	FRESH	1049	Amilo	30.9979	2
2	P6B5	6	5	2	2	40	FRESH	1049	Eubacter	16.3592	1
2	P6B5	6	5	2	2	40	FRESH	1049	Eubacter	16.4569	2
2	P6B6	6	6	1	2	40	FRESH	2480	Amilo	29.1939	1
2	P6B6	6	6	1	2	40	FRESH	2480	Amilo	29.2036	2
2	P6B6	6	6	1	2	40	FRESH	2480	Eubacter	14.5416	1
2	P6B6	6	6	1	2	40	FRESH	2480	Eubacter	14.7099	2
2	P6B6	6	6	2	2	40	FRESH	2480	Amilo	31.0176	1
2	P6B6	6	6	2	2	40	FRESH	2480	Amilo	31.2773	2
2	P6B6	6	6	2	2	40	FRESH	2480	Eubacter	15.9464	1
2	P6B6	6	6	2	2	40	FRESH	2480	Eubacter	16.1435	2
2	P7B1	7	1	1	2	40	FRESH	2480	Amilo	29.1812	1
2	P7B1	7	1	1	2	40	FRESH	2480	Amilo	28.9685	2
2	P7B1	7	1	1	2	40	FRESH	2480	Eubacter	14.8881	1
2	P7B1	7	1	1	2	40	FRESH	2480	Eubacter	14.8534	2
2	P7B1	7	1	2	2	40	FRESH	2480	Amilo	29.8801	1
2	P7B1	7	1	2	2	40	FRESH	2480	Amilo	29.5273	2
2	P7B1	7	1	2	2	40	FRESH	2480	Eubacter	16.7706	1
2	P7B1	7	1	2	2	40	FRESH	2480	Eubacter	16.7914	2
2	P7B2	7	2	1	2	40	FRESH	1049	Amilo	29.1654	1
2	P7B2	7	2	1	2	40	FRESH	1049	Amilo	28.6013	2
2	P7B2	7	2	1	2	40	FRESH	1049	Eubacter	14.9028	1
2	P7B2	7	2	1	2	40	FRESH	1049	Eubacter	14.8135	2
2	P7B2	7	2	2	2	40	FRESH	1049	Amilo	28.9858	1
2	P7B2	7	2	2	2	40	FRESH	1049	Amilo	28.5751	2
2	P7B2	7	2	2	2	40	FRESH	1049	Eubacter	17.9303	1
2	P7B2	7	2	2	2	40	FRESH	1049	Eubacter	18.2218	2
2	P7B3	7	3	1	2	40	SILAGE	2480	Amilo	28.795	1
2	P7B3	7	3	1	2	40	SILAGE	2480	Amilo	28.3865	2
2	P7B3	7	3	1	2	40	SILAGE	2480	Eubacter	14.0184	1
2	P7B3	7	3	1	2	40	SILAGE	2480	Eubacter	13.9974	2
2	P7B3	7	3	2	2	40	SILAGE	2480	Amilo	30.0805	1
2	P7B3	7	3	2	2	40	SILAGE	2480	Amilo	29.7404	2
2	P7B3	7	3	2	2	40	SILAGE	2480	Eubacter	17.2322	1
2	P7B3	7	3	2	2	40	SILAGE	2480	Eubacter	17.3131	2
2	P7B4	7	4	1	2	40	SILAGE	1049	Amilo	28.6053	1
2	P7B4	7	4	1	2	40	SILAGE	1049	Amilo	28.4578	2
2	P7B4	7	4	1	2	40	SILAGE	1049	Eubacter	13.7271	1
2	P7B4	7	4	1	2	40	SILAGE	1049	Eubacter	13.8225	2
2	P7B4	7	4	2	2	40	SILAGE	1049	Amilo	29.8948	1
2	P7B4	7	4	2	2	40	SILAGE	1049	Amilo	29.7745	2
2	P7B4	7	4	2	2	40	SILAGE	1049	Eubacter	16.2433	1
2	P7B4	7	4	2	2	40	SILAGE	1049	Eubacter	16.2423	2
2	P8B1	8	1	1	2	40	FRESH	1049	Amilo	28.9116	1
2	P8B1	8	1	1	2	40	FRESH	1049	Amilo	29.5112	2
2	P8B1	8	1	1	2	40	FRESH	1049	Eubacter	15.4427	1
2	P8B1	8	1	1	2	40	FRESH	1049	Eubacter	15.4128	2
2	P8B1	8	1	2	2	40	FRESH	1049	Amilo	30.8176	1
2	P8B1	8	1	2	2	40	FRESH	1049	Amilo	31.206	2
2	P8B1	8	1	2	2	40	FRESH	1049	Eubacter	16.1463	1
2	P8B1	8	1	2	2	40	FRESH	1049	Eubacter	16.1327	2
2	P8B2	8	2	1	2	40	FRESH	2480	Amilo	28.7451	1
2	P8B2	8	2	1	2	40	FRESH	2480	Amilo	28.6808	2
2	P8B2	8	2	1	2	40	FRESH	2480	Eubacter	14.6683	1
2	P8B2	8	2	1	2	40	FRESH	2480	Eubacter	14.5997	2
2	P8B2	8	2	2	2	40	FRESH	2480	Amilo	29.49	1
2	P8B2	8	2	2	2	40	FRESH	2480	Amilo	29.6376	2
2	P8B2	8	2	2	2	40	FRESH	2480	Eubacter	14.9376	1
2	P8B2	8	2	2	2	40	FRESH	2480	Eubacter	15.1657	2
2	P8B3	8	3	1	2	40	SILAGE	1049	Amilo	28.514	1
2	P8B3	8	3	1	2	40	SILAGE	1049	Amilo	28.4247	2
2	P8B3	8	3	1	2	40	SILAGE	1049	Eubacter	14.2564	1
2	P8B3	8	3	1	2	40	SILAGE	1049	Eubacter	14.2627	2
2	P8B3	8	3	2	2	40	SILAGE	1049	Amilo	28.9768	1
2	P8B3	8	3	2	2	40	SILAGE	1049	Amilo	29.5816	2
2	P8B3	8	3	2	2	40	SILAGE	1049	Eubacter	16.2846	1
2	P8B3	8	3	2	2	40	SILAGE	1049	Eubacter	16.335	2
2	P8B4	8	4	1	2	40	SILAGE	2480	Amilo	28.504	1
2	P8B4	8	4	1	2	40	SILAGE	2480	Amilo	28.3401	2
2	P8B4	8	4	1	2	40	SILAGE	2480	Eubacter	14.7218	1
2	P8B4	8	4	1	2	40	SILAGE	2480	Eubacter	14.5707	2
2	P8B4	8	4	2	2	40	SILAGE	2480	Amilo	29.4708	1
2	P8B4	8	4	2	2	40	SILAGE	2480	Amilo	29.9328	2
2	P8B4	8	4	2	2	40	SILAGE	2480	Eubacter	16.2406	1
2	P8B4	8	4	2	2	40	SILAGE	2480	Eubacter	16.2959	2

## Sheet: Study1_M.elsdenii
Plate	Sample	Period	Animal	Time	Square	Diet	CONS	NDFD	Target	Ct	Rep
1	P1B3	1	3	1	1	40	FRESH	2480	Eubacter	13.4381	1
1	P1B3	1	3	1	1	40	FRESH	2480	Eubacter	13.5892	2
1	P1B4	1	4	1	1	40	FRESH	1049	Eubacter	14.5761	1
1	P1B4	1	4	1	1	40	FRESH	1049	Eubacter	14.525	2
1	P1B5	1	5	1	1	40	SILAGE	2480	Eubacter	14.2618	1
1	P1B5	1	5	1	1	40	SILAGE	2480	Eubacter	14.2235	2
1	P1B6	1	6	1	1	40	SILAGE	1049	Eubacter	13.671	1
1	P1B6	1	6	1	1	40	SILAGE	1049	Eubacter	13.6662	2
1	P2B3	2	3	1	1	40	FRESH	1049	Eubacter	14.7361	1
1	P2B3	2	3	1	1	40	FRESH	1049	Eubacter	14.7322	2
1	P2B4	2	4	1	1	40	FRESH	2480	Eubacter	13.9282	1
1	P2B4	2	4	1	1	40	FRESH	2480	Eubacter	13.9878	2
1	P2B5	2	5	1	1	40	SILAGE	1049	Eubacter	16.9387	1
1	P2B5	2	5	1	1	40	SILAGE	1049	Eubacter	16.8813	2
1	P1B3	1	3	1	1	40	FRESH	2480	Megasphaera	18.6638	1
1	P1B3	1	3	1	1	40	FRESH	2480	Megasphaera	18.7335	2
1	P1B4	1	4	1	1	40	FRESH	1049	Megasphaera	27.2898	1
1	P1B4	1	4	1	1	40	FRESH	1049	Megasphaera	27.1719	2
1	P1B5	1	5	1	1	40	SILAGE	2480	Megasphaera	25.8422	1
1	P1B5	1	5	1	1	40	SILAGE	2480	Megasphaera	25.8403	2
1	P1B6	1	6	1	1	40	SILAGE	1049	Megasphaera	29.5761	1
1	P1B6	1	6	1	1	40	SILAGE	1049	Megasphaera	29.2219	2
1	P2B3	2	3	1	1	40	FRESH	1049	Megasphaera	20.2654	1
1	P2B3	2	3	1	1	40	FRESH	1049	Megasphaera	20.2988	2
1	P2B4	2	4	1	1	40	FRESH	2480	Megasphaera	23.6307	1
1	P2B4	2	4	1	1	40	FRESH	2480	Megasphaera	23.7036	2
1	P2B5	2	5	1	1	40	SILAGE	1049	Megasphaera	30.454	1
1	P2B5	2	5	1	1	40	SILAGE	1049	Megasphaera	30.5891	2
2	P2B6	2	6	1	1	40	SILAGE	2480	Eubacter	13.2207	1
2	P2B6	2	6	1	1	40	SILAGE	2480	Eubacter	13.2365	2
2	P3B3	3	3	1	1	40	FRESH	1049	Eubacter	14.8464	1
2	P3B3	3	3	1	1	40	FRESH	1049	Eubacter	14.9426	2
2	P3B4	3	4	1	1	40	FRESH	2480	Eubacter	15.3713	1
2	P3B4	3	4	1	1	40	FRESH	2480	Eubacter	15.3844	2
2	P3B5	3	5	1	1	40	SILAGE	2480	Eubacter	14.2186	1
2	P3B5	3	5	1	1	40	SILAGE	2480	Eubacter	14.2499	2
2	P3B6	3	6	1	1	40	SILAGE	1049	Eubacter	13.1831	1
2	P3B6	3	6	1	1	40	SILAGE	1049	Eubacter	13.223	2
2	P4B3	4	3	1	1	40	FRESH	2480	Eubacter	16.8453	1
2	P4B3	4	3	1	1	40	FRESH	2480	Eubacter	16.8423	2
2	P4B4	4	4	1	1	40	FRESH	1049	Eubacter	15.1214	1
2	P4B4	4	4	1	1	40	FRESH	1049	Eubacter	15.183	2
2	P2B6	2	6	1	1	40	SILAGE	2480	Megasphaera	31.772	1
2	P2B6	2	6	1	1	40	SILAGE	2480	Megasphaera	31.4342	2
2	P3B3	3	3	1	1	40	FRESH	1049	Megasphaera	19.3301	1
2	P3B3	3	3	1	1	40	FRESH	1049	Megasphaera	19.3662	2
2	P3B4	3	4	1	1	40	FRESH	2480	Megasphaera	21.8213	1
2	P3B4	3	4	1	1	40	FRESH	2480	Megasphaera	21.9052	2
2	P3B5	3	5	1	1	40	SILAGE	2480	Megasphaera	28.5378	1
2	P3B5	3	5	1	1	40	SILAGE	2480	Megasphaera	28.8071	2
2	P3B6	3	6	1	1	40	SILAGE	1049	Megasphaera	32.0096	1
2	P3B6	3	6	1	1	40	SILAGE	1049	Megasphaera	31.8011	2
2	P4B3	4	3	1	1	40	FRESH	2480	Megasphaera	24.4972	1
2	P4B3	4	3	1	1	40	FRESH	2480	Megasphaera	25.1604	2
2	P4B4	4	4	1	1	40	FRESH	1049	Megasphaera	20.7456	1
2	P4B4	4	4	1	1	40	FRESH	1049	Megasphaera	20.7385	2
3	P4B5	4	5	1	1	40	SILAGE	1049	Eubacter	13.6459	1
3	P4B5	4	5	1	1	40	SILAGE	1049	Eubacter	13.609	2
3	P4B6	4	6	1	1	40	SILAGE	2480	Eubacter	13.7437	1
3	P4B6	4	6	1	1	40	SILAGE	2480	Eubacter	13.7373	2
3	P5B1	5	1	1	2	40	SILAGE	2480	Eubacter	14.408	1
3	P5B1	5	1	1	2	40	SILAGE	2480	Eubacter	14.4334	2
3	P5B2	5	2	1	2	40	SILAGE	1049	Eubacter	14.3523	1
3	P5B2	5	2	1	2	40	SILAGE	1049	Eubacter	14.3195	2
3	P5B5	5	5	1	2	40	FRESH	2480	Eubacter	13.5939	1
3	P5B5	5	5	1	2	40	FRESH	2480	Eubacter	13.3521	2
3	P5B6	5	6	1	2	40	FRESH	1049	Eubacter	14.3563	1
3	P5B6	5	6	1	2	40	FRESH	1049	Eubacter	14.4084	2
3	P6B1	6	1	1	2	40	SILAGE	1049	Eubacter	14.5192	1
3	P6B1	6	1	1	2	40	SILAGE	1049	Eubacter	14.5622	2
3	P6B2	6	2	1	2	40	SILAGE	2480	Eubacter	15.8508	1
3	P6B2	6	2	1	2	40	SILAGE	2480	Eubacter	15.8112	2
3	P4B5	4	5	1	1	40	SILAGE	1049	Megasphaera	31.1096	1
3	P4B5	4	5	1	1	40	SILAGE	1049	Megasphaera	31.1419	2
3	P4B6	4	6	1	1	40	SILAGE	2480	Megasphaera	30.8095	1
3	P4B6	4	6	1	1	40	SILAGE	2480	Megasphaera	30.6333	2
3	P5B1	5	1	1	2	40	SILAGE	2480	Megasphaera	31.0506	1
3	P5B1	5	1	1	2	40	SILAGE	2480	Megasphaera	31.2018	2
3	P5B2	5	2	1	2	40	SILAGE	1049	Megasphaera	27.1448	1
3	P5B2	5	2	1	2	40	SILAGE	1049	Megasphaera	26.9159	2
3	P5B5	5	5	1	2	40	FRESH	2480	Megasphaera	24.2825	1
3	P5B5	5	5	1	2	40	FRESH	2480	Megasphaera	24.1278	2
3	P5B6	5	6	1	2	40	FRESH	1049	Megasphaera	31.3969	1
3	P5B6	5	6	1	2	40	FRESH	1049	Megasphaera	31.2414	2
3	P6B1	6	1	1	2	40	SILAGE	1049	Megasphaera	29.3277	1
3	P6B1	6	1	1	2	40	SILAGE	1049	Megasphaera	29.1367	2
3	P6B2	6	2	1	2	40	SILAGE	2480	Megasphaera	35.5558	1
3	P6B2	6	2	1	2	40	SILAGE	2480	Megasphaera	35.5693	2
4	P6B5	6	5	1	2	40	FRESH	1049	Eubacter	14.9304	1
4	P6B5	6	5	1	2	40	FRESH	1049	Eubacter	14.8751	2
4	P6B6	6	6	1	2	40	FRESH	2480	Eubacter	14.3658	1
4	P6B6	6	6	1	2	40	FRESH	2480	Eubacter	14.385	2
4	P7B1	7	1	1	2	40	FRESH	2480	Eubacter	14.6077	1
4	P7B1	7	1	1	2	40	FRESH	2480	Eubacter	14.6365	2
4	P7B2	7	2	1	2	40	FRESH	1049	Eubacter	14.8734	1
4	P7B2	7	2	1	2	40	FRESH	1049	Eubacter	14.9245	2
4	P7B3	7	3	1	2	40	SILAGE	2480	Eubacter	14.4068	1
4	P7B3	7	3	1	2	40	SILAGE	2480	Eubacter	14.4446	2
4	P7B4	7	4	1	2	40	SILAGE	1049	Eubacter	13.8687	1
4	P7B4	7	4	1	2	40	SILAGE	1049	Eubacter	13.8424	2
4	P8B1	8	1	1	2	40	FRESH	1049	Eubacter	15.0812	1
4	P8B1	8	1	1	2	40	FRESH	1049	Eubacter	15.0074	2
4	P8B2	8	2	1	2	40	FRESH	2480	Eubacter	14.509	1
4	P8B2	8	2	1	2	40	FRESH	2480	Eubacter	14.5454	2
4	P6B5	6	5	1	2	40	FRESH	1049	Megasphaera	28.1363	1
4	P6B5	6	5	1	2	40	FRESH	1049	Megasphaera	28.327	2
4	P6B6	6	6	1	2	40	FRESH	2480	Megasphaera	33.1869	1
4	P6B6	6	6	1	2	40	FRESH	2480	Megasphaera	32.6488	2
4	P7B1	7	1	1	2	40	FRESH	2480	Megasphaera	33.6179	1
4	P7B1	7	1	1	2	40	FRESH	2480	Megasphaera	33.7431	2
4	P7B2	7	2	1	2	40	FRESH	1049	Megasphaera	23.99	1
4	P7B2	7	2	1	2	40	FRESH	1049	Megasphaera	24.1623	2
4	P7B3	7	3	1	2	40	SILAGE	2480	Megasphaera	19.2694	1
4	P7B3	7	3	1	2	40	SILAGE	2480	Megasphaera	19.2694	2
4	P7B4	7	4	1	2	40	SILAGE	1049	Megasphaera	26.9615	1
4	P7B4	7	4	1	2	40	SILAGE	1049	Megasphaera	26.9702	2
4	P8B1	8	1	1	2	40	FRESH	1049	Megasphaera	28.9151	1
4	P8B1	8	1	1	2	40	FRESH	1049	Megasphaera	28.8973	2
4	P8B2	8	2	1	2	40	FRESH	2480	Megasphaera	34.5122	1
4	P8B2	8	2	1	2	40	FRESH	2480	Megasphaera	34.7445	2
5	P8B3	8	3	1	2	40	SILAGE	1049	Eubacter	14.2516	1
5	P8B3	8	3	1	2	40	SILAGE	1049	Eubacter	14.242	2
5	P8B4	8	4	1	2	40	SILAGE	2480	Eubacter	14.4784	1
5	P8B4	8	4	1	2	40	SILAGE	2480	Eubacter	14.4851	2
5	P8B3	8	3	1	2	40	SILAGE	1049	Megasphaera	26.2402	1
5	P8B3	8	3	1	2	40	SILAGE	1049	Megasphaera	26.4618	2
5	P8B4	8	4	1	2	40	SILAGE	2480	Megasphaera	26.758	1
5	P8B4	8	4	1	2	40	SILAGE	2480	Megasphaera	26.5061	2
1	P1B3	1	3	2	1	40	FRESH	2480	Eubacter	16.4368	1
1	P1B3	1	3	2	1	40	FRESH	2480	Eubacter	16.4306	2
1	P1B4	1	4	2	1	40	FRESH	1049	Eubacter	16.9701	1
1	P1B4	1	4	2	1	40	FRESH	1049	Eubacter	17.1137	2
1	P1B5	1	5	2	1	40	SILAGE	2480	Eubacter	18.4925	1
1	P1B5	1	5	2	1	40	SILAGE	2480	Eubacter	18.2614	2
1	P1B6	1	6	2	1	40	SILAGE	1049	Eubacter	16.6884	1
1	P1B6	1	6	2	1	40	SILAGE	1049	Eubacter	16.7847	2
1	P2B3	2	3	2	1	40	FRESH	1049	Eubacter	16.3464	1
1	P2B3	2	3	2	1	40	FRESH	1049	Eubacter	16.2899	2
1	P2B4	2	4	2	1	40	FRESH	2480	Eubacter	17.1518	1
1	P2B4	2	4	2	1	40	FRESH	2480	Eubacter	17.8719	2
1	P2B5	2	5	2	1	40	SILAGE	1049	Eubacter	17.7717	1
1	P2B5	2	5	2	1	40	SILAGE	1049	Eubacter	17.7868	2
1	P2B6	2	6	2	1	40	SILAGE	2480	Eubacter	17.1769	1
1	P2B6	2	6	2	1	40	SILAGE	2480	Eubacter	16.9742	2
1	P3B3	3	3	2	1	40	FRESH	1049	Eubacter	19.6487	1
1	P3B3	3	3	2	1	40	FRESH	1049	Eubacter	19.8334	2
1	P3B4	3	4	2	1	40	FRESH	2480	Eubacter	16.3293	1
1	P3B4	3	4	2	1	40	FRESH	2480	Eubacter	16.5355	2
1	P3B5	3	5	2	1	40	SILAGE	2480	Eubacter	21.6267	1
1	P3B5	3	5	2	1	40	SILAGE	2480	Eubacter	21.8678	2
1	P3B6	3	6	2	1	40	SILAGE	1049	Eubacter	15.8368	1
1	P3B6	3	6	2	1	40	SILAGE	1049	Eubacter	15.9882	2
1	P4B3	4	3	2	1	40	FRESH	2480	Eubacter	22.8621	1
1	P4B3	4	3	2	1	40	FRESH	2480	Eubacter	22.951	2
1	P4B4	4	4	2	1	40	FRESH	1049	Eubacter	14.7172	1
1	P4B4	4	4	2	1	40	FRESH	1049	Eubacter	14.7503	2
1	P4B5	4	5	2	1	40	SILAGE	1049	Eubacter	16.1737	1
1	P4B5	4	5	2	1	40	SILAGE	1049	Eubacter	16.1035	2
1	P4B6	4	6	2	1	40	SILAGE	2480	Eubacter	15.5067	1
1	P4B6	4	6	2	1	40	SILAGE	2480	Eubacter	15.4888	2
1	P1B3	1	3	2	1	40	FRESH	2480	Megasphaera	21.2732	1
1	P1B3	1	3	2	1	40	FRESH	2480	Megasphaera	21.0084	2
1	P1B4	1	4	2	1	40	FRESH	1049	Megasphaera	21.5934	1
1	P1B4	1	4	2	1	40	FRESH	1049	Megasphaera	21.615	2
1	P1B5	1	5	2	1	40	SILAGE	2480	Megasphaera	28.3449	1
1	P1B5	1	5	2	1	40	SILAGE	2480	Megasphaera	28.3873	2
1	P1B6	1	6	2	1	40	SILAGE	1049	Megasphaera	32.1265	1
1	P1B6	1	6	2	1	40	SILAGE	1049	Megasphaera	32.3971	2
1	P2B3	2	3	2	1	40	FRESH	1049	Megasphaera	21.5314	1
1	P2B3	2	3	2	1	40	FRESH	1049	Megasphaera	21.3925	2
1	P2B4	2	4	2	1	40	FRESH	2480	Megasphaera	20.994	1
1	P2B4	2	4	2	1	40	FRESH	2480	Megasphaera	21.3594	2
1	P2B5	2	5	2	1	40	SILAGE	1049	Megasphaera	31.8482	1
1	P2B5	2	5	2	1	40	SILAGE	1049	Megasphaera	31.8257	2
1	P2B6	2	6	2	1	40	SILAGE	2480	Megasphaera	32.3162	1
1	P2B6	2	6	2	1	40	SILAGE	2480	Megasphaera	32.2353	2
1	P3B3	3	3	2	1	40	FRESH	1049	Megasphaera	23.4586	1
1	P3B3	3	3	2	1	40	FRESH	1049	Megasphaera	23.7476	2
1	P3B4	3	4	2	1	40	FRESH	2480	Megasphaera	20.8134	1
1	P3B4	3	4	2	1	40	FRESH	2480	Megasphaera	20.8328	2
1	P3B5	3	5	2	1	40	SILAGE	2480	Megasphaera	35.418	1
1	P3B5	3	5	2	1	40	SILAGE	2480	Megasphaera	35.7562	2
1	P3B6	3	6	2	1	40	SILAGE	1049	Megasphaera	32.417	1
1	P3B6	3	6	2	1	40	SILAGE	1049	Megasphaera	32.5399	2
1	P4B3	4	3	2	1	40	FRESH	2480	Megasphaera	27.4872	1
1	P4B3	4	3	2	1	40	FRESH	2480	Megasphaera	27.2459	2
1	P4B4	4	4	2	1	40	FRESH	1049	Megasphaera	19.8524	1
1	P4B4	4	4	2	1	40	FRESH	1049	Megasphaera	19.8449	2
1	P4B5	4	5	2	1	40	SILAGE	1049	Megasphaera	29.6006	1
1	P4B5	4	5	2	1	40	SILAGE	1049	Megasphaera	29.3357	2
1	P4B6	4	6	2	1	40	SILAGE	2480	Megasphaera	31.586	1
1	P4B6	4	6	2	1	40	SILAGE	2480	Megasphaera	31.2172	2
2	P5B1	5	1	2	2	40	SILAGE	2480	Eubacter	16.3548	1
2	P5B1	5	1	2	2	40	SILAGE	2480	Eubacter	16.2989	2
2	P5B2	5	2	2	2	40	SILAGE	1049	Eubacter	17.0929	1
2	P5B2	5	2	2	2	40	SILAGE	1049	Eubacter	16.7764	2
2	P5B5	5	5	2	2	40	FRESH	2480	Eubacter	16.7711	1
2	P5B5	5	5	2	2	40	FRESH	2480	Eubacter	16.8796	2
2	P5B6	5	6	2	2	40	FRESH	1049	Eubacter	16.3741	1
2	P5B6	5	6	2	2	40	FRESH	1049	Eubacter	16.6339	2
2	P6B1	6	1	2	2	40	SILAGE	1049	Eubacter	17.6883	1
2	P6B1	6	1	2	2	40	SILAGE	1049	Eubacter	17.6987	2
2	P6B2	6	2	2	2	40	SILAGE	2480	Eubacter	16.403	1
2	P6B2	6	2	2	2	40	SILAGE	2480	Eubacter	16.4448	2
2	P6B5	6	5	2	2	40	FRESH	1049	Eubacter	16.6492	1
2	P6B5	6	5	2	2	40	FRESH	1049	Eubacter	16.7914	2
2	P6B6	6	6	2	2	40	FRESH	2480	Eubacter	15.8108	1
2	P6B6	6	6	2	2	40	FRESH	2480	Eubacter	15.8927	2
2	P7B1	7	1	2	2	40	FRESH	2480	Eubacter	16.2231	1
2	P7B1	7	1	2	2	40	FRESH	2480	Eubacter	16.4207	2
2	P7B2	7	2	2	2	40	FRESH	1049	Eubacter	17.5946	1
2	P7B2	7	2	2	2	40	FRESH	1049	Eubacter	17.8266	2
2	P7B3	7	3	2	2	40	SILAGE	2480	Eubacter	17.2955	1
2	P7B3	7	3	2	2	40	SILAGE	2480	Eubacter	17.3369	2
2	P7B4	7	4	2	2	40	SILAGE	1049	Eubacter	15.9849	1
2	P7B4	7	4	2	2	40	SILAGE	1049	Eubacter	16.2972	2
2	P8B1	8	1	2	2	40	FRESH	1049	Eubacter	16.1513	1
2	P8B1	8	1	2	2	40	FRESH	1049	Eubacter	16.1955	2
2	P8B2	8	2	2	2	40	FRESH	2480	Eubacter	15.7268	1
2	P8B2	8	2	2	2	40	FRESH	2480	Eubacter	15.7954	2
2	P8B3	8	3	2	2	40	SILAGE	1049	Eubacter	15.8739	1
2	P8B3	8	3	2	2	40	SILAGE	1049	Eubacter	15.9756	2
2	P8B4	8	4	2	2	40	SILAGE	2480	Eubacter	16.4845	1
2	P8B4	8	4	2	2	40	SILAGE	2480	Eubacter	16.5485	2
2	P5B1	5	1	2	2	40	SILAGE	2480	Megasphaera	33.737	1
2	P5B1	5	1	2	2	40	SILAGE	2480	Megasphaera	33.3113	2
2	P5B2	5	2	2	2	40	SILAGE	1049	Megasphaera	24.592	1
2	P5B2	5	2	2	2	40	SILAGE	1049	Megasphaera	24.5889	2
2	P5B5	5	5	2	2	40	FRESH	2480	Megasphaera	21.4854	1
2	P5B5	5	5	2	2	40	FRESH	2480	Megasphaera	21.4167	2
2	P5B6	5	6	2	2	40	FRESH	1049	Megasphaera	31.303	1
2	P5B6	5	6	2	2	40	FRESH	1049	Megasphaera	31.444	2
2	P6B1	6	1	2	2	40	SILAGE	1049	Megasphaera	33.2331	1
2	P6B1	6	1	2	2	40	SILAGE	1049	Megasphaera	32.5766	2
2	P6B2	6	2	2	2	40	SILAGE	2480	Megasphaera	32.7094	1
2	P6B2	6	2	2	2	40	SILAGE	2480	Megasphaera	32.5884	2
2	P6B5	6	5	2	2	40	FRESH	1049	Megasphaera	24.9168	1
2	P6B5	6	5	2	2	40	FRESH	1049	Megasphaera	24.7194	2
2	P6B6	6	6	2	2	40	FRESH	2480	Megasphaera	31.9727	1
2	P6B6	6	6	2	2	40	FRESH	2480	Megasphaera	31.872	2
2	P7B1	7	1	2	2	40	FRESH	2480	Megasphaera	33.9758	1
2	P7B1	7	1	2	2	40	FRESH	2480	Megasphaera	34.0757	2
2	P7B2	7	2	2	2	40	FRESH	1049	Megasphaera	24.0891	1
2	P7B2	7	2	2	2	40	FRESH	1049	Megasphaera	24.1993	2
2	P7B3	7	3	2	2	40	SILAGE	2480	Megasphaera	22.9332	1
2	P7B3	7	3	2	2	40	SILAGE	2480	Megasphaera	22.9878	2
2	P7B4	7	4	2	2	40	SILAGE	1049	Megasphaera	31.9538	1
2	P7B4	7	4	2	2	40	SILAGE	1049	Megasphaera	31.9624	2
2	P8B1	8	1	2	2	40	FRESH	1049	Megasphaera	32.284	1
2	P8B1	8	1	2	2	40	FRESH	1049	Megasphaera	31.7677	2
2	P8B2	8	2	2	2	40	FRESH	2480	Megasphaera	25.0772	1
2	P8B2	8	2	2	2	40	FRESH	2480	Megasphaera	25.1476	2
2	P8B3	8	3	2	2	40	SILAGE	1049	Megasphaera	25.3003	1
2	P8B3	8	3	2	2	40	SILAGE	1049	Megasphaera	25.5466	2
2	P8B4	8	4	2	2	40	SILAGE	2480	Megasphaera	31.5959	1
2	P8B4	8	4	2	2	40	SILAGE	2480	Megasphaera	31.8048	2

## Sheet: Study2_F.succinogenes
Plate	Sample	Period	Animal	Time	Square	Diet	CONS	NDFD	Target	Ct	Rep
1	P1B1	1	1	1	2	20	FRESH	2480	Eubacter	14.6118	1
1	P1B1	1	1	1	2	20	FRESH	2480	Eubacter	14.544	2
1	P1B2	1	2	1	2	20	FRESH	1049	Eubacter	14.7031	1
1	P1B2	1	2	1	2	20	FRESH	1049	Eubacter	14.7801	2
1	P1B3	1	3	1	1	40	FRESH	2480	Eubacter	13.3185	1
1	P1B3	1	3	1	1	40	FRESH	2480	Eubacter	13.2981	2
1	P1B4	1	4	1	1	40	FRESH	1049	Eubacter	14.2207	1
1	P1B4	1	4	1	1	40	FRESH	1049	Eubacter	14.1943	2
1	P2B1	2	1	1	2	20	FRESH	1049	Eubacter	13.5585	1
1	P2B1	2	1	1	2	20	FRESH	1049	Eubacter	13.5145	2
1	P2B2	2	2	1	2	20	FRESH	2480	Eubacter	12.2051	1
1	P2B2	2	2	1	2	20	FRESH	2480	Eubacter	12.1705	2
1	P2B3	2	3	1	1	40	FRESH	1049	Eubacter	14.5368	1
1	P2B3	2	3	1	1	40	FRESH	1049	Eubacter	14.4637	2
1	P2B4	2	4	1	1	40	FRESH	2480	Eubacter	13.7063	1
1	P2B4	2	4	1	1	40	FRESH	2480	Eubacter	13.7057	2
1	P1B1	1	1	1	2	20	FRESH	2480	Fibrobacter	26.7091	1
1	P1B1	1	1	1	2	20	FRESH	2480	Fibrobacter	26.931	2
1	P1B2	1	2	1	2	20	FRESH	1049	Fibrobacter	28.8524	1
1	P1B2	1	2	1	2	20	FRESH	1049	Fibrobacter	29.5355	2
1	P1B3	1	3	1	1	40	FRESH	2480	Fibrobacter	28.1734	1
1	P1B3	1	3	1	1	40	FRESH	2480	Fibrobacter	27.8068	2
1	P1B4	1	4	1	1	40	FRESH	1049	Fibrobacter	26.5552	1
1	P1B4	1	4	1	1	40	FRESH	1049	Fibrobacter	26.3215	2
1	P2B1	2	1	1	2	20	FRESH	1049	Fibrobacter	27.5721	1
1	P2B1	2	1	1	2	20	FRESH	1049	Fibrobacter	27.5913	2
1	P2B2	2	2	1	2	20	FRESH	2480	Fibrobacter	24.9752	1
1	P2B2	2	2	1	2	20	FRESH	2480	Fibrobacter	25.0079	2
1	P2B3	2	3	1	1	40	FRESH	1049	Fibrobacter	28.1805	1
1	P2B3	2	3	1	1	40	FRESH	1049	Fibrobacter	28.1244	2
1	P2B4	2	4	1	1	40	FRESH	2480	Fibrobacter	21.7453	1
1	P2B4	2	4	1	1	40	FRESH	2480	Fibrobacter	21.7093	2
2	P3B1	3	1	1	2	20	FRESH	2480	Eubacter	15.7628	1
2	P3B1	3	1	1	2	20	FRESH	2480	Eubacter	15.7306	2
2	P3B2	3	2	1	2	20	FRESH	1049	Eubacter	13.9058	1
2	P3B2	3	2	1	2	20	FRESH	1049	Eubacter	13.9634	2
2	P3B3	3	3	1	1	40	FRESH	1049	Eubacter	14.906	1
2	P3B3	3	3	1	1	40	FRESH	1049	Eubacter	15.1182	2
2	P3B4	3	4	1	1	40	FRESH	2480	Eubacter	15.2749	1
2	P3B4	3	4	1	1	40	FRESH	2480	Eubacter	15.3314	2
2	P4B1	4	1	1	2	20	FRESH	1049	Eubacter	13.7433	1
2	P4B1	4	1	1	2	20	FRESH	1049	Eubacter	13.7646	2
2	P4B2	4	2	1	2	20	FRESH	2480	Eubacter	16.2644	1
2	P4B2	4	2	1	2	20	FRESH	2480	Eubacter	16.2316	2
2	P4B3	4	3	1	1	40	FRESH	2480	Eubacter	16.7611	1
2	P4B3	4	3	1	1	40	FRESH	2480	Eubacter	16.8277	2
2	P4B4	4	4	1	1	40	FRESH	1049	Eubacter	14.9491	1
2	P4B4	4	4	1	1	40	FRESH	1049	Eubacter	14.9079	2
2	P3B1	3	1	1	2	20	FRESH	2480	Fibrobacter	30.3131	1
2	P3B1	3	1	1	2	20	FRESH	2480	Fibrobacter	30.8087	2
2	P3B2	3	2	1	2	20	FRESH	1049	Fibrobacter	25.0702	1
2	P3B2	3	2	1	2	20	FRESH	1049	Fibrobacter	25.0985	2
2	P3B3	3	3	1	1	40	FRESH	1049	Fibrobacter	28.7936	1
2	P3B3	3	3	1	1	40	FRESH	1049	Fibrobacter	28.5388	2
2	P3B4	3	4	1	1	40	FRESH	2480	Fibrobacter	23.8153	1
2	P3B4	3	4	1	1	40	FRESH	2480	Fibrobacter	24.1235	2
2	P4B1	4	1	1	2	20	FRESH	1049	Fibrobacter	28.741	1
2	P4B1	4	1	1	2	20	FRESH	1049	Fibrobacter	28.6191	2
2	P4B2	4	2	1	2	20	FRESH	2480	Fibrobacter	30.6569	1
2	P4B2	4	2	1	2	20	FRESH	2480	Fibrobacter	30.4025	2
2	P4B3	4	3	1	1	40	FRESH	2480	Fibrobacter	30.6755	1
2	P4B3	4	3	1	1	40	FRESH	2480	Fibrobacter	30.9603	2
2	P4B4	4	4	1	1	40	FRESH	1049	Fibrobacter	31.2796	1
2	P4B4	4	4	1	1	40	FRESH	1049	Fibrobacter	30.9359	2
3	P5B3	5	3	1	1	20	FRESH	2480	Eubacter	14.8599	1
3	P5B3	5	3	1	1	20	FRESH	2480	Eubacter	14.8602	2
3	P5B4	5	4	1	1	20	FRESH	1049	Eubacter	12.9885	1
3	P5B4	5	4	1	1	20	FRESH	1049	Eubacter	12.9781	2
3	P5B5	5	5	1	2	40	FRESH	2480	Eubacter	13.3124	1
3	P5B5	5	5	1	2	40	FRESH	2480	Eubacter	13.3348	2
3	P5B6	5	6	1	2	40	FRESH	1049	Eubacter	14.4878	1
3	P5B6	5	6	1	2	40	FRESH	1049	Eubacter	14.4274	2
3	P6B3	6	3	1	1	20	FRESH	1049	Eubacter	12.974	1
3	P6B3	6	3	1	1	20	FRESH	1049	Eubacter	12.988	2
3	P5B3	5	3	1	1	20	FRESH	2480	Fibrobacter	27.3899	1
3	P5B3	5	3	1	1	20	FRESH	2480	Fibrobacter	27.6526	2
3	P5B4	5	4	1	1	20	FRESH	1049	Fibrobacter	29.5786	1
3	P5B4	5	4	1	1	20	FRESH	1049	Fibrobacter	29.6187	2
3	P5B5	5	5	1	2	40	FRESH	2480	Fibrobacter	27.4191	1
3	P5B5	5	5	1	2	40	FRESH	2480	Fibrobacter	27.6459	2
3	P5B6	5	6	1	2	40	FRESH	1049	Fibrobacter	30.5153	1
3	P5B6	5	6	1	2	40	FRESH	1049	Fibrobacter	30.2463	2
3	P6B3	6	3	1	1	20	FRESH	1049	Fibrobacter	28.7353	1
3	P6B3	6	3	1	1	20	FRESH	1049	Fibrobacter	28.7366	2
4	P6B4	6	4	1	1	20	FRESH	2480	Eubacter	14.5664	1
4	P6B4	6	4	1	1	20	FRESH	2480	Eubacter	14.5754	2
4	P6B5	6	5	1	2	40	FRESH	1049	Eubacter	14.8344	1
4	P6B5	6	5	1	2	40	FRESH	1049	Eubacter	15.7941	2
4	P6B6	6	6	1	2	40	FRESH	2480	Eubacter	14.9588	1
4	P6B6	6	6	1	2	40	FRESH	2480	Eubacter	14.968	2
4	P7B1	7	1	1	2	40	FRESH	2480	Eubacter	14.4677	1
4	P7B1	7	1	1	2	40	FRESH	2480	Eubacter	14.5151	2
4	P7B2	7	2	1	2	40	FRESH	1049	Eubacter	14.4515	1
4	P7B2	7	2	1	2	40	FRESH	1049	Eubacter	14.5485	2
4	P7B5	7	5	1	1	20	FRESH	2480	Eubacter	12.7634	1
4	P7B5	7	5	1	1	20	FRESH	2480	Eubacter	12.7958	2
4	P7B6	7	6	1	1	20	FRESH	1049	Eubacter	14.8906	1
4	P7B6	7	6	1	1	20	FRESH	1049	Eubacter	14.9459	2
4	P8B1	8	1	1	2	40	FRESH	1049	Eubacter	15.508	1
4	P8B1	8	1	1	2	40	FRESH	1049	Eubacter	15.6124	2
4	P8B2	8	2	1	2	40	FRESH	2480	Eubacter	14.9337	1
4	P8B2	8	2	1	2	40	FRESH	2480	Eubacter	14.9503	2
4	P6B4	6	4	1	1	20	FRESH	2480	Fibrobacter	25.7076	1
4	P6B4	6	4	1	1	20	FRESH	2480	Fibrobacter	25.8266	2
4	P6B5	6	5	1	2	40	FRESH	1049	Fibrobacter	28.1997	1
4	P6B5	6	5	1	2	40	FRESH	1049	Fibrobacter	28.3969	2
4	P6B6	6	6	1	2	40	FRESH	2480	Fibrobacter	24.9141	1
4	P6B6	6	6	1	2	40	FRESH	2480	Fibrobacter	25.0588	2
4	P7B1	7	1	1	2	40	FRESH	2480	Fibrobacter	27.8402	1
4	P7B1	7	1	1	2	40	FRESH	2480	Fibrobacter	28.29	2
4	P7B2	7	2	1	2	40	FRESH	1049	Fibrobacter	26.7695	1
4	P7B2	7	2	1	2	40	FRESH	1049	Fibrobacter	26.7761	2
4	P7B5	7	5	1	1	20	FRESH	2480	Fibrobacter	25.6271	1
4	P7B5	7	5	1	1	20	FRESH	2480	Fibrobacter	26.0477	2
4	P7B6	7	6	1	1	20	FRESH	1049	Fibrobacter	26.8719	1
4	P7B6	7	6	1	1	20	FRESH	1049	Fibrobacter	27.1047	2
4	P8B1	8	1	1	2	40	FRESH	1049	Fibrobacter	28.8053	1
4	P8B1	8	1	1	2	40	FRESH	1049	Fibrobacter	28.3365	2
4	P8B2	8	2	1	2	40	FRESH	2480	Fibrobacter	28.6682	1
4	P8B2	8	2	1	2	40	FRESH	2480	Fibrobacter	28.6567	2
5	P8B5	8	5	1	1	20	FRESH	1049	Eubacter	14.2714	1
5	P8B5	8	5	1	1	20	FRESH	1049	Eubacter	14.3669	2
5	P8B6	8	6	1	1	20	FRESH	2480	Eubacter	15.3633	1
5	P8B6	8	6	1	1	20	FRESH	2480	Eubacter	15.4461	2
5	P8B5	8	5	1	1	20	FRESH	1049	Fibrobacter	28.7163	1
5	P8B5	8	5	1	1	20	FRESH	1049	Fibrobacter	29.6611	2
5	P8B6	8	6	1	1	20	FRESH	2480	Fibrobacter	28.8878	1
5	P8B6	8	6	1	1	20	FRESH	2480	Fibrobacter	28.4575	2
1	P1B1	1	1	2	2	20	FRESH	2480	Eubacter	16.7804	1
1	P1B1	1	1	2	2	20	FRESH	2480	Eubacter	16.7161	2
1	P1B2	1	2	2	2	20	FRESH	1049	Eubacter	18.2126	1
1	P1B2	1	2	2	2	20	FRESH	1049	Eubacter	18.3061	2
1	P1B3	1	3	2	1	40	FRESH	2480	Eubacter	17.1261	1
1	P1B3	1	3	2	1	40	FRESH	2480	Eubacter	17.0768	2
1	P1B4	1	4	2	1	40	FRESH	1049	Eubacter	18.2619	1
1	P1B4	1	4	2	1	40	FRESH	1049	Eubacter	17.7933	2
1	P2B1	2	1	2	2	20	FRESH	1049	Eubacter	17.2906	1
1	P2B1	2	1	2	2	20	FRESH	1049	Eubacter	17.0793	2
1	P2B2	2	2	2	2	20	FRESH	2480	Eubacter	16.95	1
1	P2B2	2	2	2	2	20	FRESH	2480	Eubacter	17.0955	2
1	P2B3	2	3	2	1	40	FRESH	1049	Eubacter	17.4161	1
1	P2B3	2	3	2	1	40	FRESH	1049	Eubacter	17.3564	2
1	P2B4	2	4	2	1	40	FRESH	2480	Eubacter	18.5136	1
1	P2B4	2	4	2	1	40	FRESH	2480	Eubacter	18.6447	2
1	P3B1	3	1	2	2	20	FRESH	2480	Eubacter	17.5303	1
1	P3B1	3	1	2	2	20	FRESH	2480	Eubacter	17.6275	2
1	P3B2	3	2	2	2	20	FRESH	1049	Eubacter	16.5748	1
1	P3B2	3	2	2	2	20	FRESH	1049	Eubacter	16.6049	2
1	P3B3	3	3	2	1	40	FRESH	1049	Eubacter	20.3914	1
1	P3B3	3	3	2	1	40	FRESH	1049	Eubacter	20.6183	2
1	P3B4	3	4	2	1	40	FRESH	2480	Eubacter	17.2358	1
1	P3B4	3	4	2	1	40	FRESH	2480	Eubacter	17.0893	2
1	P4B1	4	1	2	2	20	FRESH	1049	Eubacter	20.9919	1
1	P4B1	4	1	2	2	20	FRESH	1049	Eubacter	21.7937	2
1	P4B2	4	2	2	2	20	FRESH	2480	Eubacter	14.6717	1
1	P4B2	4	2	2	2	20	FRESH	2480	Eubacter	14.5794	2
1	P4B3	4	3	2	1	40	FRESH	2480	Eubacter	23.6357	1
1	P4B3	4	3	2	1	40	FRESH	2480	Eubacter	23.575	2
1	P4B4	4	4	2	1	40	FRESH	1049	Eubacter	15.6708	1
1	P4B4	4	4	2	1	40	FRESH	1049	Eubacter	15.822	2
1	P1B1	1	1	2	2	20	FRESH	2480	Fibrobacter	30.4053	1
1	P1B1	1	1	2	2	20	FRESH	2480	Fibrobacter	30.9989	2
1	P1B2	1	2	2	2	20	FRESH	1049	Fibrobacter	30.7506	1
1	P1B2	1	2	2	2	20	FRESH	1049	Fibrobacter	30.665	2
1	P1B3	1	3	2	1	40	FRESH	2480	Fibrobacter	32.4253	1
1	P1B3	1	3	2	1	40	FRESH	2480	Fibrobacter	32.5938	2
1	P1B4	1	4	2	1	40	FRESH	1049	Fibrobacter	30.7057	1
1	P1B4	1	4	2	1	40	FRESH	1049	Fibrobacter	30.4977	2
1	P2B1	2	1	2	2	20	FRESH	1049	Fibrobacter	26.5678	1
1	P2B1	2	1	2	2	20	FRESH	1049	Fibrobacter	26.4967	2
1	P2B2	2	2	2	2	20	FRESH	2480	Fibrobacter	28.2262	1
1	P2B2	2	2	2	2	20	FRESH	2480	Fibrobacter	28.3801	2
1	P2B3	2	3	2	1	40	FRESH	1049	Fibrobacter	23.7161	1
1	P2B3	2	3	2	1	40	FRESH	1049	Fibrobacter	23.6856	2
1	P2B4	2	4	2	1	40	FRESH	2480	Fibrobacter	29.1575	1
1	P2B4	2	4	2	1	40	FRESH	2480	Fibrobacter	29.6294	2
1	P3B1	3	1	2	2	20	FRESH	2480	Fibrobacter	33.1605	1
1	P3B1	3	1	2	2	20	FRESH	2480	Fibrobacter	33.378	2
1	P3B2	3	2	2	2	20	FRESH	1049	Fibrobacter	29.4497	1
1	P3B2	3	2	2	2	20	FRESH	1049	Fibrobacter	28.999	2
1	P3B3	3	3	2	1	40	FRESH	1049	Fibrobacter	30.8914	1
1	P3B3	3	3	2	1	40	FRESH	1049	Fibrobacter	30.8109	2
1	P3B4	3	4	2	1	40	FRESH	2480	Fibrobacter	29.5204	1
1	P3B4	3	4	2	1	40	FRESH	2480	Fibrobacter	29.5698	2
1	P4B1	4	1	2	2	20	FRESH	1049	Fibrobacter	30.4897	1
1	P4B1	4	1	2	2	20	FRESH	1049	Fibrobacter	30.2568	2
1	P4B2	4	2	2	2	20	FRESH	2480	Fibrobacter	30.5178	1
1	P4B2	4	2	2	2	20	FRESH	2480	Fibrobacter	30.7935	2
1	P4B3	4	3	2	1	40	FRESH	2480	Fibrobacter	34.2128	1
1	P4B3	4	3	2	1	40	FRESH	2480	Fibrobacter	34.0087	2
1	P4B4	4	4	2	1	40	FRESH	1049	Fibrobacter	27.5139	1
1	P4B4	4	4	2	1	40	FRESH	1049	Fibrobacter	26.9214	2
2	P5B3	5	3	2	1	20	FRESH	2480	Eubacter	14.9115	1
2	P5B3	5	3	2	1	20	FRESH	2480	Eubacter	14.9195	2
2	P5B4	5	4	2	1	20	FRESH	1049	Eubacter	16.3402	1
2	P5B4	5	4	2	1	20	FRESH	1049	Eubacter	15.8472	2
2	P5B5	5	5	2	2	40	FRESH	2480	Eubacter	16.7695	1
2	P5B5	5	5	2	2	40	FRESH	2480	Eubacter	16.8347	2
2	P5B6	5	6	2	2	40	FRESH	1049	Eubacter	16.2723	1
2	P5B6	5	6	2	2	40	FRESH	1049	Eubacter	16.499	2
2	P6B3	6	3	2	1	20	FRESH	1049	Eubacter	15.6926	1
2	P6B3	6	3	2	1	20	FRESH	1049	Eubacter	15.6181	2
2	P6B4	6	4	2	1	20	FRESH	2480	Eubacter	16.7165	1
2	P6B4	6	4	2	1	20	FRESH	2480	Eubacter	16.8105	2
2	P6B5	6	5	2	2	40	FRESH	1049	Eubacter	16.2382	1
2	P6B5	6	5	2	2	40	FRESH	1049	Eubacter	16.2874	2
2	P6B6	6	6	2	2	40	FRESH	2480	Eubacter	15.5888	1
2	P6B6	6	6	2	2	40	FRESH	2480	Eubacter	15.717	2
2	P7B1	7	1	2	2	40	FRESH	2480	Eubacter	16.1561	1
2	P7B1	7	1	2	2	40	FRESH	2480	Eubacter	16.2867	2
2	P7B2	7	2	2	2	40	FRESH	1049	Eubacter	17.1786	1
2	P7B2	7	2	2	2	40	FRESH	1049	Eubacter	17.4467	2
2	P7B5	7	5	2	1	20	FRESH	2480	Eubacter	16.1427	1
2	P7B5	7	5	2	1	20	FRESH	2480	Eubacter	15.6296	2
2	P7B6	7	6	2	1	20	FRESH	1049	Eubacter	16.5522	1
2	P7B6	7	6	2	1	20	FRESH	1049	Eubacter	16.6599	2
2	P8B1	8	1	2	2	40	FRESH	1049	Eubacter	15.8493	1
2	P8B1	8	1	2	2	40	FRESH	1049	Eubacter	15.8909	2
2	P8B2	8	2	2	2	40	FRESH	2480	Eubacter	14.954	1
2	P8B2	8	2	2	2	40	FRESH	2480	Eubacter	15.1054	2
2	P8B5	8	5	2	1	20	FRESH	1049	Eubacter	15.666	1
2	P8B5	8	5	2	1	20	FRESH	1049	Eubacter	15.3016	2
2	P8B6	8	6	2	1	20	FRESH	2480	Eubacter	14.6471	1
2	P8B6	8	6	2	1	20	FRESH	2480	Eubacter	14.843	2
2	P5B3	5	3	2	1	20	FRESH	2480	Fibrobacter	30.2489	1
2	P5B3	5	3	2	1	20	FRESH	2480	Fibrobacter	30.3694	2
2	P5B4	5	4	2	1	20	FRESH	1049	Fibrobacter	30.5083	1
2	P5B4	5	4	2	1	20	FRESH	1049	Fibrobacter	30.9548	2
2	P5B5	5	5	2	2	40	FRESH	2480	Fibrobacter	31.4788	1
2	P5B5	5	5	2	2	40	FRESH	2480	Fibrobacter	31.9642	2
2	P5B6	5	6	2	2	40	FRESH	1049	Fibrobacter	31.6119	1
2	P5B6	5	6	2	2	40	FRESH	1049	Fibrobacter	31.8522	2
2	P6B3	6	3	2	1	20	FRESH	1049	Fibrobacter	28.165	1
2	P6B3	6	3	2	1	20	FRESH	1049	Fibrobacter	28.5037	2
2	P6B4	6	4	2	1	20	FRESH	2480	Fibrobacter	33.2527	1
2	P6B4	6	4	2	1	20	FRESH	2480	Fibrobacter	33.5177	2
2	P6B5	6	5	2	2	40	FRESH	1049	Fibrobacter	29.4606	1
2	P6B5	6	5	2	2	40	FRESH	1049	Fibrobacter	29.5748	2
2	P6B6	6	6	2	2	40	FRESH	2480	Fibrobacter	26.3586	1
2	P6B6	6	6	2	2	40	FRESH	2480	Fibrobacter	26.4494	2
2	P7B1	7	1	2	2	40	FRESH	2480	Fibrobacter	24.6925	1
2	P7B1	7	1	2	2	40	FRESH	2480	Fibrobacter	24.0105	2
2	P7B2	7	2	2	2	40	FRESH	1049	Fibrobacter	31.0139	1
2	P7B2	7	2	2	2	40	FRESH	1049	Fibrobacter	31.6908	2
2	P7B5	7	5	2	1	20	FRESH	2480	Fibrobacter	31.1716	1
2	P7B5	7	5	2	1	20	FRESH	2480	Fibrobacter	30.5643	2
2	P7B6	7	6	2	1	20	FRESH	1049	Fibrobacter	31.0363	1
2	P7B6	7	6	2	1	20	FRESH	1049	Fibrobacter	31.6397	2
2	P8B1	8	1	2	2	40	FRESH	1049	Fibrobacter	31.6058	1
2	P8B1	8	1	2	2	40	FRESH	1049	Fibrobacter	31.4971	2
2	P8B2	8	2	2	2	40	FRESH	2480	Fibrobacter	28.9468	1
2	P8B2	8	2	2	2	40	FRESH	2480	Fibrobacter	29.1648	2
2	P8B5	8	5	2	1	20	FRESH	1049	Fibrobacter	29.7788	1
2	P8B5	8	5	2	1	20	FRESH	1049	Fibrobacter	29.7585	2
2	P8B6	8	6	2	1	20	FRESH	2480	Fibrobacter	22.7777	1
2	P8B6	8	6	2	1	20	FRESH	2480	Fibrobacter	22.838	2

## Sheet: Study2_R.flavefaciens
Plate	Sample	Period	Animal	Time	Square	Diet	CONS	NDFD	Target	Ct	Rep
1	P1B1	1	1	1	2	20	FRESH	2480	Eubacter	14.4066	1
1	P1B1	1	1	1	2	20	FRESH	2480	Eubacter	14.4319	2
1	P1B2	1	2	1	2	20	FRESH	1049	Eubacter	14.4908	1
1	P1B2	1	2	1	2	20	FRESH	1049	Eubacter	14.4762	2
1	P1B3	1	3	1	1	40	FRESH	2480	Eubacter	13.2089	1
1	P1B3	1	3	1	1	40	FRESH	2480	Eubacter	13.2045	2
1	P1B4	1	4	1	1	40	FRESH	1049	Eubacter	14.097	1
1	P1B4	1	4	1	1	40	FRESH	1049	Eubacter	14.0185	2
1	P2B1	2	1	1	2	20	FRESH	1049	Eubacter	13.3007	1
1	P2B1	2	1	1	2	20	FRESH	1049	Eubacter	13.5785	2
1	P2B2	2	2	1	2	20	FRESH	2480	Eubacter	11.9586	1
1	P2B2	2	2	1	2	20	FRESH	2480	Eubacter	11.9837	2
1	P2B3	2	3	1	1	40	FRESH	1049	Eubacter	14.289	1
1	P2B3	2	3	1	1	40	FRESH	1049	Eubacter	14.3891	2
1	P2B4	2	4	1	1	40	FRESH	2480	Eubacter	13.491	1
1	P2B4	2	4	1	1	40	FRESH	2480	Eubacter	13.6329	2
1	P1B1	1	1	1	2	20	FRESH	2480	flavefaciens	28.5549	1
1	P1B1	1	1	1	2	20	FRESH	2480	flavefaciens	28.9857	2
1	P1B2	1	2	1	2	20	FRESH	1049	flavefaciens	29.1319	1
1	P1B2	1	2	1	2	20	FRESH	1049	flavefaciens	29.2484	2
1	P1B3	1	3	1	1	40	FRESH	2480	flavefaciens	27.8828	1
1	P1B3	1	3	1	1	40	FRESH	2480	flavefaciens	27.7882	2
1	P1B4	1	4	1	1	40	FRESH	1049	flavefaciens	30.7876	1
1	P1B4	1	4	1	1	40	FRESH	1049	flavefaciens	30.626	2
1	P2B1	2	1	1	2	20	FRESH	1049	flavefaciens	29.2349	1
1	P2B1	2	1	1	2	20	FRESH	1049	flavefaciens	29.1311	2
1	P2B2	2	2	1	2	20	FRESH	2480	flavefaciens	19.9539	1
1	P2B2	2	2	1	2	20	FRESH	2480	flavefaciens	19.793	2
1	P2B3	2	3	1	1	40	FRESH	1049	flavefaciens	28.1787	1
1	P2B3	2	3	1	1	40	FRESH	1049	flavefaciens	27.8742	2
1	P2B4	2	4	1	1	40	FRESH	2480	flavefaciens	29.0231	1
1	P2B4	2	4	1	1	40	FRESH	2480	flavefaciens	28.937	2
2	P3B1	3	1	1	2	20	FRESH	2480	Eubacter	14.7904	1
2	P3B1	3	1	1	2	20	FRESH	2480	Eubacter	14.7772	2
2	P3B2	3	2	1	2	20	FRESH	1049	Eubacter	12.9114	1
2	P3B2	3	2	1	2	20	FRESH	1049	Eubacter	12.9187	2
2	P3B3	3	3	1	1	40	FRESH	1049	Eubacter	13.9369	1
2	P3B3	3	3	1	1	40	FRESH	1049	Eubacter	13.9067	2
2	P3B4	3	4	1	1	40	FRESH	2480	Eubacter	14.3409	1
2	P3B4	3	4	1	1	40	FRESH	2480	Eubacter	14.3452	2
2	P4B1	4	1	1	2	20	FRESH	1049	Eubacter	12.8329	1
2	P4B1	4	1	1	2	20	FRESH	1049	Eubacter	12.8286	2
2	P4B2	4	2	1	2	20	FRESH	2480	Eubacter	15.2865	1
2	P4B2	4	2	1	2	20	FRESH	2480	Eubacter	15.3045	2
2	P4B3	4	3	1	1	40	FRESH	2480	Eubacter	15.788	1
2	P4B3	4	3	1	1	40	FRESH	2480	Eubacter	15.8526	2
2	P4B4	4	4	1	1	40	FRESH	1049	Eubacter	13.9297	1
2	P4B4	4	4	1	1	40	FRESH	1049	Eubacter	13.8726	2
2	P3B1	3	1	1	2	20	FRESH	2480	flavefaciens	29.7372	1
2	P3B1	3	1	1	2	20	FRESH	2480	flavefaciens	29.2379	2
2	P3B2	3	2	1	2	20	FRESH	1049	flavefaciens	26.986	1
2	P3B2	3	2	1	2	20	FRESH	1049	flavefaciens	26.8605	2
2	P3B3	3	3	1	1	40	FRESH	1049	flavefaciens	27.5247	1
2	P3B3	3	3	1	1	40	FRESH	1049	flavefaciens	27.2879	2
2	P3B4	3	4	1	1	40	FRESH	2480	flavefaciens	26.6438	1
2	P3B4	3	4	1	1	40	FRESH	2480	flavefaciens	26.7965	2
2	P4B1	4	1	1	2	20	FRESH	1049	flavefaciens	26.6683	1
2	P4B1	4	1	1	2	20	FRESH	1049	flavefaciens	26.1265	2
2	P4B2	4	2	1	2	20	FRESH	2480	flavefaciens	35.4348	1
2	P4B2	4	2	1	2	20	FRESH	2480	flavefaciens	42.7737	2
2	P4B3	4	3	1	1	40	FRESH	2480	flavefaciens	29.3868	1
2	P4B3	4	3	1	1	40	FRESH	2480	flavefaciens	30.796	2
2	P4B4	4	4	1	1	40	FRESH	1049	flavefaciens	25.3121	1
2	P4B4	4	4	1	1	40	FRESH	1049	flavefaciens	25.7485	2
3	P5B3	5	3	1	1	20	FRESH	2480	Eubacter	14.4679	1
3	P5B3	5	3	1	1	20	FRESH	2480	Eubacter	14.457	2
3	P5B4	5	4	1	1	20	FRESH	1049	Eubacter	12.6419	1
3	P5B4	5	4	1	1	20	FRESH	1049	Eubacter	12.6458	2
3	P5B5	5	5	1	2	40	FRESH	2480	Eubacter	13.1871	1
3	P5B5	5	5	1	2	40	FRESH	2480	Eubacter	13.152	2
3	P5B6	5	6	1	2	40	FRESH	1049	Eubacter	14.0945	1
3	P5B6	5	6	1	2	40	FRESH	1049	Eubacter	14.0969	2
3	P6B3	6	3	1	1	20	FRESH	1049	Eubacter	12.799	1
3	P6B3	6	3	1	1	20	FRESH	1049	Eubacter	12.7641	2
3	P5B3	5	3	1	1	20	FRESH	2480	flavefaciens	26.0887	1
3	P5B3	5	3	1	1	20	FRESH	2480	flavefaciens	25.9401	2
3	P5B4	5	4	1	1	20	FRESH	1049	flavefaciens	22.3334	1
3	P5B4	5	4	1	1	20	FRESH	1049	flavefaciens	22.4342	2
3	P5B5	5	5	1	2	40	FRESH	2480	flavefaciens	22.3097	1
3	P5B5	5	5	1	2	40	FRESH	2480	flavefaciens	22.3829	2
3	P5B6	5	6	1	2	40	FRESH	1049	flavefaciens	24.2176	1
3	P5B6	5	6	1	2	40	FRESH	1049	flavefaciens	24.1824	2
3	P6B3	6	3	1	1	20	FRESH	1049	flavefaciens	21.5407	1
3	P6B3	6	3	1	1	20	FRESH	1049	flavefaciens	21.4315	2
4	P6B4	6	4	1	1	20	FRESH	2480	Eubacter	13.9932	1
4	P6B4	6	4	1	1	20	FRESH	2480	Eubacter	13.928	2
4	P6B5	6	5	1	2	40	FRESH	1049	Eubacter	14.6405	1
4	P6B5	6	5	1	2	40	FRESH	1049	Eubacter	14.6728	2
4	P6B6	6	6	1	2	40	FRESH	2480	Eubacter	14.2555	1
4	P6B6	6	6	1	2	40	FRESH	2480	Eubacter	14.2835	2
4	P7B1	7	1	1	2	40	FRESH	2480	Eubacter	13.9774	1
4	P7B1	7	1	1	2	40	FRESH	2480	Eubacter	14.1319	2
4	P7B2	7	2	1	2	40	FRESH	1049	Eubacter	14.6844	1
4	P7B2	7	2	1	2	40	FRESH	1049	Eubacter	14.7451	2
4	P7B5	7	5	1	1	20	FRESH	2480	Eubacter	12.6775	1
4	P7B5	7	5	1	1	20	FRESH	2480	Eubacter	12.6879	2
4	P7B6	7	6	1	1	20	FRESH	1049	Eubacter	14.6223	1
4	P7B6	7	6	1	1	20	FRESH	1049	Eubacter	14.6391	2
4	P8B1	8	1	1	2	40	FRESH	1049	Eubacter	14.9005	1
4	P8B1	8	1	1	2	40	FRESH	1049	Eubacter	14.9575	2
4	P8B2	8	2	1	2	40	FRESH	2480	Eubacter	14.4911	1
4	P8B2	8	2	1	2	40	FRESH	2480	Eubacter	14.4819	2
4	P6B4	6	4	1	1	20	FRESH	2480	flavefaciens	24.2042	1
4	P6B4	6	4	1	1	20	FRESH	2480	flavefaciens	24.3543	2
4	P6B5	6	5	1	2	40	FRESH	1049	flavefaciens	27.8383	1
4	P6B5	6	5	1	2	40	FRESH	1049	flavefaciens	27.8441	2
4	P6B6	6	6	1	2	40	FRESH	2480	flavefaciens	28.8836	1
4	P6B6	6	6	1	2	40	FRESH	2480	flavefaciens	28.733	2
4	P7B1	7	1	1	2	40	FRESH	2480	flavefaciens	30.3952	1
4	P7B1	7	1	1	2	40	FRESH	2480	flavefaciens	30.3094	2
4	P7B2	7	2	1	2	40	FRESH	1049	flavefaciens	28.8366	1
4	P7B2	7	2	1	2	40	FRESH	1049	flavefaciens	28.7853	2
4	P7B5	7	5	1	1	20	FRESH	2480	flavefaciens	23.3199	1
4	P7B5	7	5	1	1	20	FRESH	2480	flavefaciens	23.4507	2
4	P7B6	7	6	1	1	20	FRESH	1049	flavefaciens	27.6609	1
4	P7B6	7	6	1	1	20	FRESH	1049	flavefaciens	27.7169	2
4	P8B1	8	1	1	2	40	FRESH	1049	flavefaciens	29.2572	1
4	P8B1	8	1	1	2	40	FRESH	1049	flavefaciens	29.4089	2
4	P8B2	8	2	1	2	40	FRESH	2480	flavefaciens	29.8679	1
4	P8B2	8	2	1	2	40	FRESH	2480	flavefaciens	29.2686	2
5	P8B5	8	5	1	1	20	FRESH	1049	Eubacter	14.2714	1
5	P8B5	8	5	1	1	20	FRESH	1049	Eubacter	14.3669	2
5	P8B6	8	6	1	1	20	FRESH	2480	Eubacter	15.3633	1
5	P8B6	8	6	1	1	20	FRESH	2480	Eubacter	15.4461	2
5	P8B5	8	5	1	1	20	FRESH	1049	flavefaciens	28.5593	1
5	P8B5	8	5	1	1	20	FRESH	1049	flavefaciens	31.9427	2
5	P8B6	8	6	1	1	20	FRESH	2480	flavefaciens	27.6992	1
5	P8B6	8	6	1	1	20	FRESH	2480	flavefaciens	28.1277	2
1	P1B1	1	1	2	2	20	FRESH	2480	Eubacter	16.0105	1
1	P1B1	1	1	2	2	20	FRESH	2480	Eubacter	15.9705	2
1	P1B2	1	2	2	2	20	FRESH	1049	Eubacter	18.3081	1
1	P1B2	1	2	2	2	20	FRESH	1049	Eubacter	18.1659	2
1	P1B3	1	3	2	1	40	FRESH	2480	Eubacter	16.7628	1
1	P1B3	1	3	2	1	40	FRESH	2480	Eubacter	16.6343	2
1	P1B4	1	4	2	1	40	FRESH	1049	Eubacter	16.88	1
1	P1B4	1	4	2	1	40	FRESH	1049	Eubacter	16.8802	2
1	P2B1	2	1	2	2	20	FRESH	1049	Eubacter	16.5272	1
1	P2B1	2	1	2	2	20	FRESH	1049	Eubacter	16.5704	2
1	P2B2	2	2	2	2	20	FRESH	2480	Eubacter	16.316	1
1	P2B2	2	2	2	2	20	FRESH	2480	Eubacter	16.3891	2
1	P2B3	2	3	2	1	40	FRESH	1049	Eubacter	16.4121	1
1	P2B3	2	3	2	1	40	FRESH	1049	Eubacter	16.3822	2
1	P2B4	2	4	2	1	40	FRESH	2480	Eubacter	17.4046	1
1	P2B4	2	4	2	1	40	FRESH	2480	Eubacter	17.482	2
1	P3B1	3	1	2	2	20	FRESH	2480	Eubacter	16.9413	1
1	P3B1	3	1	2	2	20	FRESH	2480	Eubacter	16.9477	2
1	P3B2	3	2	2	2	20	FRESH	1049	Eubacter	15.9706	1
1	P3B2	3	2	2	2	20	FRESH	1049	Eubacter	15.9703	2
1	P3B3	3	3	2	1	40	FRESH	1049	Eubacter	20.0966	1
1	P3B3	3	3	2	1	40	FRESH	1049	Eubacter	19.9673	2
1	P3B4	3	4	2	1	40	FRESH	2480	Eubacter	16.3658	1
1	P3B4	3	4	2	1	40	FRESH	2480	Eubacter	16.4954	2
1	P4B1	4	1	2	2	20	FRESH	1049	Eubacter	20.6666	1
1	P4B1	4	1	2	2	20	FRESH	1049	Eubacter	20.9179	2
1	P4B2	4	2	2	2	20	FRESH	2480	Eubacter	13.7671	1
1	P4B2	4	2	2	2	20	FRESH	2480	Eubacter	13.7967	2
1	P4B3	4	3	2	1	40	FRESH	2480	Eubacter	22.9978	1
1	P4B3	4	3	2	1	40	FRESH	2480	Eubacter	23.1443	2
1	P4B4	4	4	2	1	40	FRESH	1049	Eubacter	14.4077	1
1	P4B4	4	4	2	1	40	FRESH	1049	Eubacter	14.6769	2
1	P1B1	1	1	2	2	20	FRESH	2480	flavefaciens	32.3913	1
1	P1B1	1	1	2	2	20	FRESH	2480	flavefaciens	31.5772	2
1	P1B2	1	2	2	2	20	FRESH	1049	flavefaciens	32.5856	1
1	P1B2	1	2	2	2	20	FRESH	1049	flavefaciens	33.1937	2
1	P1B3	1	3	2	1	40	FRESH	2480	flavefaciens	30.4747	1
1	P1B3	1	3	2	1	40	FRESH	2480	flavefaciens	30.7261	2
1	P1B4	1	4	2	1	40	FRESH	1049	flavefaciens	28.1813	1
1	P1B4	1	4	2	1	40	FRESH	1049	flavefaciens	28.4913	2
1	P2B1	2	1	2	2	20	FRESH	1049	flavefaciens	28.9475	1
1	P2B1	2	1	2	2	20	FRESH	1049	flavefaciens	28.7117	2
1	P2B2	2	2	2	2	20	FRESH	2480	flavefaciens	24.6964	1
1	P2B2	2	2	2	2	20	FRESH	2480	flavefaciens	24.4877	2
1	P2B3	2	3	2	1	40	FRESH	1049	flavefaciens	28.86	1
1	P2B3	2	3	2	1	40	FRESH	1049	flavefaciens	28.8195	2
1	P2B4	2	4	2	1	40	FRESH	2480	flavefaciens	31.1062	1
1	P2B4	2	4	2	1	40	FRESH	2480	flavefaciens	31.4066	2
1	P3B1	3	1	2	2	20	FRESH	2480	flavefaciens	31.0611	1
1	P3B1	3	1	2	2	20	FRESH	2480	flavefaciens	30.6458	2
1	P3B2	3	2	2	2	20	FRESH	1049	flavefaciens	26.5265	1
1	P3B2	3	2	2	2	20	FRESH	1049	flavefaciens	26.4681	2
1	P3B3	3	3	2	1	40	FRESH	1049	flavefaciens	32.3694	1
1	P3B3	3	3	2	1	40	FRESH	1049	flavefaciens	33.0856	2
1	P3B4	3	4	2	1	40	FRESH	2480	flavefaciens	28.8189	1
1	P3B4	3	4	2	1	40	FRESH	2480	flavefaciens	28.9102	2
1	P4B1	4	1	2	2	20	FRESH	1049	flavefaciens	32.8365	1
1	P4B1	4	1	2	2	20	FRESH	1049	flavefaciens	32.5295	2
1	P4B2	4	2	2	2	20	FRESH	2480	flavefaciens	33.6591	1
1	P4B2	4	2	2	2	20	FRESH	2480	flavefaciens	34.2626	2
1	P4B3	4	3	2	1	40	FRESH	2480	flavefaciens	36.9648	1
1	P4B3	4	3	2	1	40	FRESH	2480	flavefaciens	36.2659	2
1	P4B4	4	4	2	1	40	FRESH	1049	flavefaciens	26.1576	1
1	P4B4	4	4	2	1	40	FRESH	1049	flavefaciens	26.2289	2
2	P5B3	5	3	2	1	20	FRESH	2480	Eubacter	15.5153	1
2	P5B3	5	3	2	1	20	FRESH	2480	Eubacter	15.7671	2
2	P5B4	5	4	2	1	20	FRESH	1049	Eubacter	15.8741	1
2	P5B4	5	4	2	1	20	FRESH	1049	Eubacter	15.9956	2
2	P5B5	5	5	2	2	40	FRESH	2480	Eubacter	17.1574	1
2	P5B5	5	5	2	2	40	FRESH	2480	Eubacter	16.9556	2
2	P5B6	5	6	2	2	40	FRESH	1049	Eubacter	16.6073	1
2	P5B6	5	6	2	2	40	FRESH	1049	Eubacter	16.958	2
2	P6B3	6	3	2	1	20	FRESH	1049	Eubacter	16.5693	1
2	P6B3	6	3	2	1	20	FRESH	1049	Eubacter	16.5787	2
2	P6B4	6	4	2	1	20	FRESH	2480	Eubacter	17.6831	1
2	P6B4	6	4	2	1	20	FRESH	2480	Eubacter	18.3276	2
2	P6B5	6	5	2	2	40	FRESH	1049	Eubacter	16.9544	1
2	P6B5	6	5	2	2	40	FRESH	1049	Eubacter	17.1436	2
2	P6B6	6	6	2	2	40	FRESH	2480	Eubacter	16.175	1
2	P6B6	6	6	2	2	40	FRESH	2480	Eubacter	16.3617	2
2	P7B1	7	1	2	2	40	FRESH	2480	Eubacter	16.5147	1
2	P7B1	7	1	2	2	40	FRESH	2480	Eubacter	16.6361	2
2	P7B2	7	2	2	2	40	FRESH	1049	Eubacter	18.1128	1
2	P7B2	7	2	2	2	40	FRESH	1049	Eubacter	18.1364	2
2	P7B5	7	5	2	1	20	FRESH	2480	Eubacter	16.2906	1
2	P7B5	7	5	2	1	20	FRESH	2480	Eubacter	16.2912	2
2	P7B6	7	6	2	1	20	FRESH	1049	Eubacter	17.5502	1
2	P7B6	7	6	2	1	20	FRESH	1049	Eubacter	17.3963	2
2	P8B1	8	1	2	2	40	FRESH	1049	Eubacter	16.539	1
2	P8B1	8	1	2	2	40	FRESH	1049	Eubacter	16.5795	2
2	P8B2	8	2	2	2	40	FRESH	2480	Eubacter	16.0795	1
2	P8B2	8	2	2	2	40	FRESH	2480	Eubacter	16.1947	2
2	P8B5	8	5	2	1	20	FRESH	1049	Eubacter	15.9988	1
2	P8B5	8	5	2	1	20	FRESH	1049	Eubacter	16.2793	2
2	P8B6	8	6	2	1	20	FRESH	2480	Eubacter	16.1782	1
2	P8B6	8	6	2	1	20	FRESH	2480	Eubacter	16.2756	2
2	P5B3	5	3	2	1	20	FRESH	2480	flavefaciens	32.8967	1
2	P5B3	5	3	2	1	20	FRESH	2480	flavefaciens	32.8955	2
2	P5B4	5	4	2	1	20	FRESH	1049	flavefaciens	26.8775	1
2	P5B4	5	4	2	1	20	FRESH	1049	flavefaciens	26.5941	2
2	P5B5	5	5	2	2	40	FRESH	2480	flavefaciens	27.7679	1
2	P5B5	5	5	2	2	40	FRESH	2480	flavefaciens	28.1032	2
2	P5B6	5	6	2	2	40	FRESH	1049	flavefaciens	26.7663	1
2	P5B6	5	6	2	2	40	FRESH	1049	flavefaciens	27.0088	2
2	P6B3	6	3	2	1	20	FRESH	1049	flavefaciens	29.218	1
2	P6B3	6	3	2	1	20	FRESH	1049	flavefaciens	28.8635	2
2	P6B4	6	4	2	1	20	FRESH	2480	flavefaciens	25.5668	1
2	P6B4	6	4	2	1	20	FRESH	2480	flavefaciens	24.7995	2
2	P6B5	6	5	2	2	40	FRESH	1049	flavefaciens	29.787	1
2	P6B5	6	5	2	2	40	FRESH	1049	flavefaciens	29.6797	2
2	P6B6	6	6	2	2	40	FRESH	2480	flavefaciens	27.4579	1
2	P6B6	6	6	2	2	40	FRESH	2480	flavefaciens	27.6863	2
2	P7B1	7	1	2	2	40	FRESH	2480	flavefaciens	30.9018	1
2	P7B1	7	1	2	2	40	FRESH	2480	flavefaciens	30.362	2
2	P7B2	7	2	2	2	40	FRESH	1049	flavefaciens	31.6463	1
2	P7B2	7	2	2	2	40	FRESH	1049	flavefaciens	31.3572	2
2	P7B5	7	5	2	1	20	FRESH	2480	flavefaciens	31.0032	1
2	P7B5	7	5	2	1	20	FRESH	2480	flavefaciens	31.3465	2
2	P7B6	7	6	2	1	20	FRESH	1049	flavefaciens	31.6904	1
2	P7B6	7	6	2	1	20	FRESH	1049	flavefaciens	31.671	2
2	P8B1	8	1	2	2	40	FRESH	1049	flavefaciens	33.4431	1
2	P8B1	8	1	2	2	40	FRESH	1049	flavefaciens	32.78	2
2	P8B2	8	2	2	2	40	FRESH	2480	flavefaciens	31.5552	1
2	P8B2	8	2	2	2	40	FRESH	2480	flavefaciens	31.0095	2
2	P8B5	8	5	2	1	20	FRESH	1049	flavefaciens	31.9666	1
2	P8B5	8	5	2	1	20	FRESH	1049	flavefaciens	32.2246	2
2	P8B6	8	6	2	1	20	FRESH	2480	flavefaciens	26.9659	1
2	P8B6	8	6	2	1	20	FRESH	2480	flavefaciens	26.5822	2

## Sheet: Study2_Albus
Plate	Sample	Period	Animal	Time	Square	Diet	CONS	NDFD	Target	Ct	Rep
1	P1B1	1	1	1	2	40	FRESH	1049	Eubacter	14.8082	1
1	P1B1	1	1	1	2	40	FRESH	1049	Eubacter	14.9548	2
1	P1B2	1	2	1	2	40	FRESH	2480	Eubacter	15.1155	1
1	P1B2	1	2	1	2	40	FRESH	2480	Eubacter	14.9623	2
1	P1B3	1	3	1	1	20	FRESH	1049	Eubacter	13.7453	1
1	P1B3	1	3	1	1	20	FRESH	1049	Eubacter	13.5456	2
1	P1B4	1	4	1	1	20	FRESH	2480	Eubacter	14.7552	1
1	P1B4	1	4	1	1	20	FRESH	2480	Eubacter	14.7044	2
1	P2B1	2	1	1	2	40	FRESH	2480	Eubacter	13.7907	1
1	P2B1	2	1	1	2	40	FRESH	2480	Eubacter	13.5655	2
1	P2B2	2	2	1	2	40	FRESH	1049	Eubacter	12.6663	1
1	P2B2	2	2	1	2	40	FRESH	1049	Eubacter	12.0013	2
1	P2B3	2	3	1	1	20	FRESH	2480	Eubacter	14.6113	1
1	P2B3	2	3	1	1	20	FRESH	2480	Eubacter	14.6538	2
1	P2B4	2	4	1	1	20	FRESH	1049	Eubacter	13.7436	1
1	P2B4	2	4	1	1	20	FRESH	1049	Eubacter	13.2419	2
1	P1B1	1	1	1	2	40	FRESH	1049	albus	29.5851	1
1	P1B1	1	1	1	2	40	FRESH	1049	albus	29.7001	2
1	P1B2	1	2	1	2	40	FRESH	2480	albus	27.9962	1
1	P1B2	1	2	1	2	40	FRESH	2480	albus	28.3978	2
1	P1B3	1	3	1	1	20	FRESH	1049	albus	23.9794	1
1	P1B3	1	3	1	1	20	FRESH	1049	albus	24.2045	2
1	P1B4	1	4	1	1	20	FRESH	2480	albus	34.5977	1
1	P1B4	1	4	1	1	20	FRESH	2480	albus	34.3463	2
1	P2B1	2	1	1	2	40	FRESH	2480	albus	27.4716	1
1	P2B1	2	1	1	2	40	FRESH	2480	albus	27.4886	2
1	P2B2	2	2	1	2	40	FRESH	1049	albus	24.4176	1
1	P2B2	2	2	1	2	40	FRESH	1049	albus	24.443	2
1	P2B3	2	3	1	1	20	FRESH	2480	albus	29.9027	1
1	P2B3	2	3	1	1	20	FRESH	2480	albus	30.2421	2
1	P2B4	2	4	1	1	20	FRESH	1049	albus	26.691	1
1	P2B4	2	4	1	1	20	FRESH	1049	albus	26.735	2
2	P3B1	3	1	1	2	40	FRESH	1049	Eubacter	15.5986	1
2	P3B1	3	1	1	2	40	FRESH	1049	Eubacter	15.5903	2
2	P3B2	3	2	1	2	40	FRESH	2480	Eubacter	13.7799	1
2	P3B2	3	2	1	2	40	FRESH	2480	Eubacter	13.8627	2
2	P3B3	3	3	1	1	20	FRESH	2480	Eubacter	14.6046	1
2	P3B3	3	3	1	1	20	FRESH	2480	Eubacter	14.7117	2
2	P3B4	3	4	1	1	20	FRESH	1049	Eubacter	15.2849	1
2	P3B4	3	4	1	1	20	FRESH	1049	Eubacter	15.2693	2
2	P4B1	4	1	1	2	40	FRESH	2480	Eubacter	13.6949	1
2	P4B1	4	1	1	2	40	FRESH	2480	Eubacter	13.7013	2
2	P4B2	4	2	1	2	40	FRESH	1049	Eubacter	15.7815	1
2	P4B2	4	2	1	2	40	FRESH	1049	Eubacter	15.79	2
2	P4B3	4	3	1	1	20	FRESH	1049	Eubacter	16.6131	1
2	P4B3	4	3	1	1	20	FRESH	1049	Eubacter	16.5712	2
2	P4B4	4	4	1	1	20	FRESH	2480	Eubacter	14.7559	1
2	P4B4	4	4	1	1	20	FRESH	2480	Eubacter	14.7643	2
2	P3B1	3	1	1	2	40	FRESH	1049	albus	34.293	1
2	P3B1	3	1	1	2	40	FRESH	1049	albus	34.3741	2
2	P3B2	3	2	1	2	40	FRESH	2480	albus	23.9566	1
2	P3B2	3	2	1	2	40	FRESH	2480	albus	23.9487	2
2	P3B3	3	3	1	1	20	FRESH	2480	albus	33.5307	1
2	P3B3	3	3	1	1	20	FRESH	2480	albus	33.8597	2
2	P3B4	3	4	1	1	20	FRESH	1049	albus	30.0935	1
2	P3B4	3	4	1	1	20	FRESH	1049	albus	29.7959	2
2	P4B1	4	1	1	2	40	FRESH	2480	albus	31.7812	1
2	P4B1	4	1	1	2	40	FRESH	2480	albus	32.1661	2
2	P4B2	4	2	1	2	40	FRESH	1049	albus	32.6568	1
2	P4B2	4	2	1	2	40	FRESH	1049	albus	32.3191	2
2	P4B3	4	3	1	1	20	FRESH	1049	albus	29.1767	1
2	P4B3	4	3	1	1	20	FRESH	1049	albus	28.9489	2
2	P4B4	4	4	1	1	20	FRESH	2480	albus	28.4328	1
2	P4B4	4	4	1	1	20	FRESH	2480	albus	28.5711	2
3	P5B3	5	3	1	1	40	FRESH	1049	Eubacter	13.9009	1
3	P5B3	5	3	1	1	40	FRESH	1049	Eubacter	13.91	2
3	P5B4	5	4	1	1	40	FRESH	2480	Eubacter	12.5857	1
3	P5B4	5	4	1	1	40	FRESH	2480	Eubacter	12.611	2
3	P5B5	5	5	1	2	20	FRESH	1049	Eubacter	13.1473	1
3	P5B5	5	5	1	2	20	FRESH	1049	Eubacter	13.1804	2
3	P5B6	5	6	1	2	20	FRESH	2480	Eubacter	14.6744	1
3	P5B6	5	6	1	2	20	FRESH	2480	Eubacter	14.2845	2
3	P6B3	6	3	1	1	40	FRESH	2480	Eubacter	12.9227	1
3	P6B3	6	3	1	1	40	FRESH	2480	Eubacter	12.9423	2
3	P5B3	5	3	1	1	40	FRESH	1049	albus	27.2953	1
3	P5B3	5	3	1	1	40	FRESH	1049	albus	27.4575	2
3	P5B4	5	4	1	1	40	FRESH	2480	albus	25.9679	1
3	P5B4	5	4	1	1	40	FRESH	2480	albus	25.8897	2
3	P5B5	5	5	1	2	20	FRESH	1049	albus	24.3732	1
3	P5B5	5	5	1	2	20	FRESH	1049	albus	24.5347	2
3	P5B6	5	6	1	2	20	FRESH	2480	albus	29.6816	1
3	P5B6	5	6	1	2	20	FRESH	2480	albus	29.4041	2
3	P6B3	6	3	1	1	40	FRESH	2480	albus	24.1388	1
3	P6B3	6	3	1	1	40	FRESH	2480	albus	24.0058	2
4	P6B4	6	4	1	1	40	FRESH	1049	Eubacter	14.3079	1
4	P6B4	6	4	1	1	40	FRESH	1049	Eubacter	14.3994	2
4	P6B5	6	5	1	2	20	FRESH	2480	Eubacter	14.7421	1
4	P6B5	6	5	1	2	20	FRESH	2480	Eubacter	14.7476	2
4	P6B6	6	6	1	2	20	FRESH	1049	Eubacter	14.5526	1
4	P6B6	6	6	1	2	20	FRESH	1049	Eubacter	14.5652	2
4	P7B1	7	1	1	2	20	FRESH	1049	Eubacter	14.3475	1
4	P7B1	7	1	1	2	20	FRESH	1049	Eubacter	14.424	2
4	P7B2	7	2	1	2	20	FRESH	2480	Eubacter	14.8758	1
4	P7B2	7	2	1	2	20	FRESH	2480	Eubacter	14.899	2
4	P7B5	7	5	1	1	40	FRESH	1049	Eubacter	13.2137	1
4	P7B5	7	5	1	1	40	FRESH	1049	Eubacter	13.3711	2
4	P7B6	7	6	1	1	40	FRESH	2480	Eubacter	14.6949	1
4	P7B6	7	6	1	1	40	FRESH	2480	Eubacter	14.7137	2
4	P8B1	8	1	1	2	20	FRESH	2480	Eubacter	14.9664	1
4	P8B1	8	1	1	2	20	FRESH	2480	Eubacter	14.9123	2
4	P8B2	8	2	1	2	20	FRESH	1049	Eubacter	14.5418	1
4	P8B2	8	2	1	2	20	FRESH	1049	Eubacter	14.4962	2
4	P6B4	6	4	1	1	40	FRESH	1049	albus	28.5817	1
4	P6B4	6	4	1	1	40	FRESH	1049	albus	28.3776	2
4	P6B5	6	5	1	2	20	FRESH	2480	albus	31.4352	1
4	P6B5	6	5	1	2	20	FRESH	2480	albus	31.1462	2
4	P6B6	6	6	1	2	20	FRESH	1049	albus	30.6891	1
4	P6B6	6	6	1	2	20	FRESH	1049	albus	30.9979	2
4	P7B1	7	1	1	2	20	FRESH	1049	albus	33.9337	1
4	P7B1	7	1	1	2	20	FRESH	1049	albus	33.7502	2
4	P7B2	7	2	1	2	20	FRESH	2480	albus	29.679	1
4	P7B2	7	2	1	2	20	FRESH	2480	albus	29.712	2
4	P7B5	7	5	1	1	40	FRESH	1049	albus	27.2338	1
4	P7B5	7	5	1	1	40	FRESH	1049	albus	27.5229	2
4	P7B6	7	6	1	1	40	FRESH	2480	albus	28.6749	1
4	P7B6	7	6	1	1	40	FRESH	2480	albus	28.956	2
4	P8B1	8	1	1	2	20	FRESH	2480	albus	28.5503	1
4	P8B1	8	1	1	2	20	FRESH	2480	albus	28.2488	2
4	P8B2	8	2	1	2	20	FRESH	1049	albus	32.2907	1
4	P8B2	8	2	1	2	20	FRESH	1049	albus	32.784	2
5	P8B5	8	5	1	1	40	FRESH	2480	Eubacter	13.9714	1
5	P8B5	8	5	1	1	40	FRESH	2480	Eubacter	13.8749	2
5	P8B6	8	6	1	1	40	FRESH	1049	Eubacter	15.6449	1
5	P8B6	8	6	1	1	40	FRESH	1049	Eubacter	15.5517	2
5	P8B5	8	5	1	1	40	FRESH	2480	albus	27.5459	1
5	P8B5	8	5	1	1	40	FRESH	2480	albus	27.872	2
5	P8B6	8	6	1	1	40	FRESH	1049	albus	29.422	1
5	P8B6	8	6	1	1	40	FRESH	1049	albus	29.4623	2
1	P1B1	1	1	2	2	40	FRESH	1049	Eubacter	15.8256	1
1	P1B1	1	1	2	2	40	FRESH	1049	Eubacter	15.8408	2
1	P1B2	1	2	2	2	40	FRESH	2480	Eubacter	17.8007	1
1	P1B2	1	2	2	2	40	FRESH	2480	Eubacter	17.9255	2
1	P1B3	1	3	2	1	20	FRESH	1049	Eubacter	16.4381	1
1	P1B3	1	3	2	1	20	FRESH	1049	Eubacter	16.4789	2
1	P1B4	1	4	2	1	20	FRESH	2480	Eubacter	16.9256	1
1	P1B4	1	4	2	1	20	FRESH	2480	Eubacter	16.9706	2
1	P2B1	2	1	2	2	40	FRESH	2480	Eubacter	16.413	1
1	P2B1	2	1	2	2	40	FRESH	2480	Eubacter	16.5065	2
1	P2B2	2	2	2	2	40	FRESH	1049	Eubacter	16.1837	1
1	P2B2	2	2	2	2	40	FRESH	1049	Eubacter	16.2856	2
1	P2B3	2	3	2	1	20	FRESH	2480	Eubacter	16.2862	1
1	P2B3	2	3	2	1	20	FRESH	2480	Eubacter	16.3556	2
1	P2B4	2	4	2	1	20	FRESH	1049	Eubacter	16.6549	1
1	P2B4	2	4	2	1	20	FRESH	1049	Eubacter	16.2883	2
1	P3B1	3	1	2	2	40	FRESH	1049	Eubacter	16.8001	1
1	P3B1	3	1	2	2	40	FRESH	1049	Eubacter	16.7552	2
1	P3B2	3	2	2	2	40	FRESH	2480	Eubacter	15.9211	1
1	P3B2	3	2	2	2	40	FRESH	2480	Eubacter	16.2457	2
1	P3B3	3	3	2	1	20	FRESH	2480	Eubacter	19.7489	1
1	P3B3	3	3	2	1	20	FRESH	2480	Eubacter	19.8472	2
1	P3B4	3	4	2	1	20	FRESH	1049	Eubacter	16.3176	1
1	P3B4	3	4	2	1	20	FRESH	1049	Eubacter	16.4721	2
1	P4B1	4	1	2	2	40	FRESH	2480	Eubacter	21.2649	1
1	P4B1	4	1	2	2	40	FRESH	2480	Eubacter	21.1487	2
1	P4B2	4	2	2	2	40	FRESH	1049	Eubacter	13.4317	1
1	P4B2	4	2	2	2	40	FRESH	1049	Eubacter	13.5751	2
1	P4B3	4	3	2	1	20	FRESH	1049	Eubacter	22.6518	1
1	P4B3	4	3	2	1	20	FRESH	1049	Eubacter	22.9347	2
1	P4B4	4	4	2	1	20	FRESH	2480	Eubacter	14.579	1
1	P4B4	4	4	2	1	20	FRESH	2480	Eubacter	14.792	2
1	P1B1	1	1	2	2	40	FRESH	1049	albus	30.4326	1
1	P1B1	1	1	2	2	40	FRESH	1049	albus	30.384	2
1	P1B2	1	2	2	2	40	FRESH	2480	albus	32.0063	1
1	P1B2	1	2	2	2	40	FRESH	2480	albus	31.5431	2
1	P1B3	1	3	2	1	20	FRESH	1049	albus	32.1691	1
1	P1B3	1	3	2	1	20	FRESH	1049	albus	32.3222	2
1	P1B4	1	4	2	1	20	FRESH	2480	albus	36.6857	1
1	P1B4	1	4	2	1	20	FRESH	2480	albus	36.5357	2
1	P2B1	2	1	2	2	40	FRESH	2480	albus	28.6197	1
1	P2B1	2	1	2	2	40	FRESH	2480	albus	28.9812	2
1	P2B2	2	2	2	2	40	FRESH	1049	albus	31.9735	1
1	P2B2	2	2	2	2	40	FRESH	1049	albus	31.5147	2
1	P2B3	2	3	2	1	20	FRESH	2480	albus	32.5185	1
1	P2B3	2	3	2	1	20	FRESH	2480	albus	32.6344	2
1	P2B4	2	4	2	1	20	FRESH	1049	albus	33.7641	1
1	P2B4	2	4	2	1	20	FRESH	1049	albus	33.252	2
1	P3B1	3	1	2	2	40	FRESH	1049	albus	35.3579	1
1	P3B1	3	1	2	2	40	FRESH	1049	albus	34.7883	2
1	P3B2	3	2	2	2	40	FRESH	2480	albus	26.5141	1
1	P3B2	3	2	2	2	40	FRESH	2480	albus	26.5757	2
1	P3B3	3	3	2	1	20	FRESH	2480	albus	31.7051	1
1	P3B3	3	3	2	1	20	FRESH	2480	albus	31.2352	2
1	P3B4	3	4	2	1	20	FRESH	1049	albus	29.9268	1
1	P3B4	3	4	2	1	20	FRESH	1049	albus	30.0661	2
1	P4B1	4	1	2	2	40	FRESH	2480	albus	28.9828	1
1	P4B1	4	1	2	2	40	FRESH	2480	albus	28.9065	2
1	P4B2	4	2	2	2	40	FRESH	1049	albus	29.7679	1
1	P4B2	4	2	2	2	40	FRESH	1049	albus	29.7629	2
1	P4B3	4	3	2	1	20	FRESH	1049	albus	36.1099	1
1	P4B3	4	3	2	1	20	FRESH	1049	albus	36.6462	2
1	P4B4	4	4	2	1	20	FRESH	2480	albus	31.2777	1
1	P4B4	4	4	2	1	20	FRESH	2480	albus	32.3075	2
2	P5B3	5	3	2	1	40	FRESH	1049	Eubacter	15.7264	1
2	P5B3	5	3	2	1	40	FRESH	1049	Eubacter	15.8666	2
2	P5B4	5	4	2	1	40	FRESH	2480	Eubacter	17.5777	1
2	P5B4	5	4	2	1	40	FRESH	2480	Eubacter	17.5463	2
2	P5B5	5	5	2	2	20	FRESH	1049	Eubacter	17.9865	1
2	P5B5	5	5	2	2	20	FRESH	1049	Eubacter	17.5326	2
2	P5B6	5	6	2	2	20	FRESH	2480	Eubacter	17.5806	1
2	P5B6	5	6	2	2	20	FRESH	2480	Eubacter	17.5155	2
2	P6B3	6	3	2	1	40	FRESH	2480	Eubacter	16.4192	1
2	P6B3	6	3	2	1	40	FRESH	2480	Eubacter	16.3727	2
2	P6B4	6	4	2	1	40	FRESH	1049	Eubacter	18.8477	1
2	P6B4	6	4	2	1	40	FRESH	1049	Eubacter	18.8761	2
2	P6B5	6	5	2	2	20	FRESH	2480	Eubacter	16.8507	1
2	P6B5	6	5	2	2	20	FRESH	2480	Eubacter	17.1122	2
2	P6B6	6	6	2	2	20	FRESH	1049	Eubacter	16.3653	1
2	P6B6	6	6	2	2	20	FRESH	1049	Eubacter	16.5094	2
2	P7B1	7	1	2	2	20	FRESH	1049	Eubacter	16.6589	1
2	P7B1	7	1	2	2	20	FRESH	1049	Eubacter	16.611	2
2	P7B2	7	2	2	2	20	FRESH	2480	Eubacter	17.637	1
2	P7B2	7	2	2	2	20	FRESH	2480	Eubacter	17.9071	2
2	P7B5	7	5	2	1	40	FRESH	1049	Eubacter	16.3549	1
2	P7B5	7	5	2	1	40	FRESH	1049	Eubacter	16.3941	2
2	P7B6	7	6	2	1	40	FRESH	2480	Eubacter	17.3986	1
2	P7B6	7	6	2	1	40	FRESH	2480	Eubacter	17.4463	2
2	P8B1	8	1	2	2	20	FRESH	2480	Eubacter	16.1969	1
2	P8B1	8	1	2	2	20	FRESH	2480	Eubacter	16.303	2
2	P8B2	8	2	2	2	20	FRESH	1049	Eubacter	15.9502	1
2	P8B2	8	2	2	2	20	FRESH	1049	Eubacter	15.9499	2
2	P8B5	8	5	2	1	40	FRESH	2480	Eubacter	16.8065	1
2	P8B5	8	5	2	1	40	FRESH	2480	Eubacter	16.4025	2
2	P8B6	8	6	2	1	40	FRESH	1049	Eubacter	14.513	1
2	P8B6	8	6	2	1	40	FRESH	1049	Eubacter	14.6646	2
2	P5B3	5	3	2	1	40	FRESH	1049	albus	35.3407	1
2	P5B3	5	3	2	1	40	FRESH	1049	albus	35.1235	2
2	P5B4	5	4	2	1	40	FRESH	2480	albus	28.7657	1
2	P5B4	5	4	2	1	40	FRESH	2480	albus	29.2699	2
2	P5B5	5	5	2	2	20	FRESH	1049	albus	30.6581	1
2	P5B5	5	5	2	2	20	FRESH	1049	albus	31.2266	2
2	P5B6	5	6	2	2	20	FRESH	2480	albus	31.7193	1
2	P5B6	5	6	2	2	20	FRESH	2480	albus	31.7317	2
2	P6B3	6	3	2	1	40	FRESH	2480	albus	33.0095	1
2	P6B3	6	3	2	1	40	FRESH	2480	albus	33.7821	2
2	P6B4	6	4	2	1	40	FRESH	1049	albus	30.2469	1
2	P6B4	6	4	2	1	40	FRESH	1049	albus	30.9758	2
2	P6B5	6	5	2	2	20	FRESH	2480	albus	29.9087	1
2	P6B5	6	5	2	2	20	FRESH	2480	albus	30.6804	2
2	P6B6	6	6	2	2	20	FRESH	1049	albus	29.1932	1
2	P6B6	6	6	2	2	20	FRESH	1049	albus	29.3146	2
2	P7B1	7	1	2	2	20	FRESH	1049	albus	33.5736	1
2	P7B1	7	1	2	2	20	FRESH	1049	albus	33.1953	2
2	P7B2	7	2	2	2	20	FRESH	2480	albus	31.384	1
2	P7B2	7	2	2	2	20	FRESH	2480	albus	31.3738	2
2	P7B5	7	5	2	1	40	FRESH	1049	albus	34.9842	1
2	P7B5	7	5	2	1	40	FRESH	1049	albus	35.1157	2
2	P7B6	7	6	2	1	40	FRESH	2480	albus	29.9113	1
2	P7B6	7	6	2	1	40	FRESH	2480	albus	30.2795	2
2	P8B1	8	1	2	2	20	FRESH	2480	albus	34.2271	1
2	P8B1	8	1	2	2	20	FRESH	2480	albus	34.2128	2
2	P8B2	8	2	2	2	20	FRESH	1049	albus	30.6085	1
2	P8B2	8	2	2	2	20	FRESH	1049	albus	30.4531	2
2	P8B5	8	5	2	1	40	FRESH	2480	albus	31.8654	1
2	P8B5	8	5	2	1	40	FRESH	2480	albus	31.8191	2
2	P8B6	8	6	2	1	40	FRESH	1049	albus	33.8455	1
2	P8B6	8	6	2	1	40	FRESH	1049	albus	33.421	2

## Sheet: Study2_S.bovis
Plate	Sample	Period	Animal	Time	Square	Diet	CONS	NDFD	Target	Ct	Rep
1	P1B1	1	1	1	2	20	FRESH	2480	Eubacter	14.6535	1
1	P1B1	1	1	1	2	20	FRESH	2480	Eubacter	14.6517	2
1	P1B2	1	2	1	2	20	FRESH	1049	Eubacter	14.7346	1
1	P1B2	1	2	1	2	20	FRESH	1049	Eubacter	14.8307	2
5	P1B3	1	3	1	1	40	FRESH	2480	Eubacter	13.5569	1
5	P1B3	1	3	1	1	40	FRESH	2480	Eubacter	13.7495	2
1	P1B4	1	4	1	1	40	FRESH	1049	Eubacter	14.7112	1
1	P1B4	1	4	1	1	40	FRESH	1049	Eubacter	14.7156	2
1	P2B1	2	1	1	2	20	FRESH	1049	Eubacter	13.662	1
1	P2B1	2	1	1	2	20	FRESH	1049	Eubacter	13.6959	2
1	P2B2	2	2	1	2	20	FRESH	2480	Eubacter	12.2606	1
1	P2B2	2	2	1	2	20	FRESH	2480	Eubacter	12.2268	2
1	P2B3	2	3	1	1	40	FRESH	1049	Eubacter	14.843	1
1	P2B3	2	3	1	1	40	FRESH	1049	Eubacter	14.5798	2
1	P2B4	2	4	1	1	40	FRESH	2480	Eubacter	14.1604	1
1	P2B4	2	4	1	1	40	FRESH	2480	Eubacter	13.9428	2
1	P1B1	1	1	1	2	20	FRESH	2480	bovis	27.4149	1
1	P1B1	1	1	1	2	20	FRESH	2480	bovis	27.4127	2
1	P1B2	1	2	1	2	20	FRESH	1049	bovis	27.1921	1
1	P1B2	1	2	1	2	20	FRESH	1049	bovis	27.1199	2
5	P1B3	1	3	1	1	40	FRESH	2480	bovis	29.7444	1
5	P1B3	1	3	1	1	40	FRESH	2480	bovis	29.4904	2
1	P1B4	1	4	1	1	40	FRESH	1049	bovis	25.8385	1
1	P1B4	1	4	1	1	40	FRESH	1049	bovis	25.7063	2
1	P2B1	2	1	1	2	20	FRESH	1049	bovis	29.3664	1
1	P2B1	2	1	1	2	20	FRESH	1049	bovis	28.8077	2
1	P2B2	2	2	1	2	20	FRESH	2480	bovis	28.3116	1
1	P2B2	2	2	1	2	20	FRESH	2480	bovis	28.1939	2
1	P2B3	2	3	1	1	40	FRESH	1049	bovis	22.3771	1
1	P2B3	2	3	1	1	40	FRESH	1049	bovis	22.34	2
1	P2B4	2	4	1	1	40	FRESH	2480	bovis	24.7692	1
1	P2B4	2	4	1	1	40	FRESH	2480	bovis	24.5284	2
2	P3B1	3	1	1	2	20	FRESH	2480	Eubacter	15.4851	1
2	P3B1	3	1	1	2	20	FRESH	2480	Eubacter	15.3944	2
2	P3B2	3	2	1	2	20	FRESH	1049	Eubacter	14.0891	1
2	P3B2	3	2	1	2	20	FRESH	1049	Eubacter	14.0997	2
2	P3B3	3	3	1	1	40	FRESH	1049	Eubacter	14.3987	1
2	P3B3	3	3	1	1	40	FRESH	1049	Eubacter	14.4141	2
2	P3B4	3	4	1	1	40	FRESH	2480	Eubacter	15.2305	1
2	P3B4	3	4	1	1	40	FRESH	2480	Eubacter	15.2864	2
2	P4B1	4	1	1	2	20	FRESH	1049	Eubacter	13.6197	1
2	P4B1	4	1	1	2	20	FRESH	1049	Eubacter	13.6914	2
2	P4B2	4	2	1	2	20	FRESH	2480	Eubacter	15.9726	1
2	P4B2	4	2	1	2	20	FRESH	2480	Eubacter	15.9282	2
2	P4B3	4	3	1	1	40	FRESH	2480	Eubacter	16.6697	1
2	P4B3	4	3	1	1	40	FRESH	2480	Eubacter	16.6974	2
2	P4B4	4	4	1	1	40	FRESH	1049	Eubacter	14.5005	1
2	P4B4	4	4	1	1	40	FRESH	1049	Eubacter	14.5984	2
2	P3B1	3	1	1	2	20	FRESH	2480	bovis	28.4762	1
2	P3B1	3	1	1	2	20	FRESH	2480	bovis	28.7328	2
2	P3B2	3	2	1	2	20	FRESH	1049	bovis	29.8263	1
2	P3B2	3	2	1	2	20	FRESH	1049	bovis	29.561	2
2	P3B3	3	3	1	1	40	FRESH	1049	bovis	25.003	1
2	P3B3	3	3	1	1	40	FRESH	1049	bovis	24.982	2
2	P3B4	3	4	1	1	40	FRESH	2480	bovis	25.8071	1
2	P3B4	3	4	1	1	40	FRESH	2480	bovis	25.8997	2
2	P4B1	4	1	1	2	20	FRESH	1049	bovis	25.1228	1
2	P4B1	4	1	1	2	20	FRESH	1049	bovis	25.0682	2
2	P4B2	4	2	1	2	20	FRESH	2480	bovis	26.2063	1
2	P4B2	4	2	1	2	20	FRESH	2480	bovis	26.0295	2
2	P4B3	4	3	1	1	40	FRESH	2480	bovis	28.5768	1
2	P4B3	4	3	1	1	40	FRESH	2480	bovis	28.631	2
2	P4B4	4	4	1	1	40	FRESH	1049	bovis	26.897	1
2	P4B4	4	4	1	1	40	FRESH	1049	bovis	26.9939	2
3	P5B3	5	3	1	1	20	FRESH	2480	Eubacter	14.2856	1
3	P5B3	5	3	1	1	20	FRESH	2480	Eubacter	14.3231	2
3	P5B4	5	4	1	1	20	FRESH	1049	Eubacter	12.8575	1
3	P5B4	5	4	1	1	20	FRESH	1049	Eubacter	12.8602	2
3	P5B5	5	5	1	2	40	FRESH	2480	Eubacter	13.2542	1
3	P5B5	5	5	1	2	40	FRESH	2480	Eubacter	13.2642	2
3	P5B6	5	6	1	2	40	FRESH	1049	Eubacter	14.4477	1
3	P5B6	5	6	1	2	40	FRESH	1049	Eubacter	14.3265	2
3	P6B3	6	3	1	1	20	FRESH	1049	Eubacter	12.75	1
3	P6B3	6	3	1	1	20	FRESH	1049	Eubacter	12.7289	2
3	P5B3	5	3	1	1	20	FRESH	2480	bovis	27.3574	1
3	P5B3	5	3	1	1	20	FRESH	2480	bovis	27.3101	2
3	P5B4	5	4	1	1	20	FRESH	1049	bovis	30.6513	1
3	P5B4	5	4	1	1	20	FRESH	1049	bovis	30.7812	2
3	P5B5	5	5	1	2	40	FRESH	2480	bovis	29.0063	1
3	P5B5	5	5	1	2	40	FRESH	2480	bovis	29.1441	2
3	P5B6	5	6	1	2	40	FRESH	1049	bovis	25.7531	1
3	P5B6	5	6	1	2	40	FRESH	1049	bovis	25.8076	2
3	P6B3	6	3	1	1	20	FRESH	1049	bovis	30.443	1
3	P6B3	6	3	1	1	20	FRESH	1049	bovis	30.2799	2
4	P6B4	6	4	1	1	20	FRESH	2480	Eubacter	13.9415	1
4	P6B4	6	4	1	1	20	FRESH	2480	Eubacter	14.1007	2
4	P6B5	6	5	1	2	40	FRESH	1049	Eubacter	14.788	1
4	P6B5	6	5	1	2	40	FRESH	1049	Eubacter	14.6413	2
4	P6B6	6	6	1	2	40	FRESH	2480	Eubacter	14.5537	1
4	P6B6	6	6	1	2	40	FRESH	2480	Eubacter	14.5322	2
4	P7B1	7	1	1	2	40	FRESH	2480	Eubacter	14.259	1
4	P7B1	7	1	1	2	40	FRESH	2480	Eubacter	14.41	2
4	P7B2	7	2	1	2	40	FRESH	1049	Eubacter	14.6443	1
4	P7B2	7	2	1	2	40	FRESH	1049	Eubacter	14.6347	2
4	P7B5	7	5	1	1	20	FRESH	2480	Eubacter	12.6113	1
4	P7B5	7	5	1	1	20	FRESH	2480	Eubacter	12.5897	2
4	P7B6	7	6	1	1	20	FRESH	1049	Eubacter	14.5672	1
4	P7B6	7	6	1	1	20	FRESH	1049	Eubacter	14.5434	2
4	P8B1	8	1	1	2	40	FRESH	1049	Eubacter	14.9942	1
4	P8B1	8	1	1	2	40	FRESH	1049	Eubacter	15.0035	2
4	P8B2	8	2	1	2	40	FRESH	2480	Eubacter	14.2527	1
4	P8B2	8	2	1	2	40	FRESH	2480	Eubacter	14.3454	2
4	P6B4	6	4	1	1	20	FRESH	2480	bovis	25.4677	1
4	P6B4	6	4	1	1	20	FRESH	2480	bovis	25.3349	2
4	P6B5	6	5	1	2	40	FRESH	1049	bovis	28.9021	1
4	P6B5	6	5	1	2	40	FRESH	1049	bovis	29.3155	2
4	P6B6	6	6	1	2	40	FRESH	2480	bovis	27.3566	1
4	P6B6	6	6	1	2	40	FRESH	2480	bovis	27.3723	2
4	P7B1	7	1	1	2	40	FRESH	2480	bovis	26.0133	1
4	P7B1	7	1	1	2	40	FRESH	2480	bovis	25.8221	2
4	P7B2	7	2	1	2	40	FRESH	1049	bovis	24.8049	1
4	P7B2	7	2	1	2	40	FRESH	1049	bovis	24.6381	2
4	P7B5	7	5	1	1	20	FRESH	2480	bovis	29.52	1
4	P7B5	7	5	1	1	20	FRESH	2480	bovis	29.5739	2
4	P7B6	7	6	1	1	20	FRESH	1049	bovis	22.8134	1
4	P7B6	7	6	1	1	20	FRESH	1049	bovis	22.7228	2
4	P8B1	8	1	1	2	40	FRESH	1049	bovis	25.145	1
4	P8B1	8	1	1	2	40	FRESH	1049	bovis	25.1028	2
4	P8B2	8	2	1	2	40	FRESH	2480	bovis	24.6898	1
4	P8B2	8	2	1	2	40	FRESH	2480	bovis	24.616	2
5	P8B5	8	5	1	1	20	FRESH	1049	Eubacter	14.3091	1
5	P8B5	8	5	1	1	20	FRESH	1049	Eubacter	14.303	2
5	P8B6	8	6	1	1	20	FRESH	2480	Eubacter	14.6956	1
5	P8B6	8	6	1	1	20	FRESH	2480	Eubacter	14.8844	2
5	P8B5	8	5	1	1	20	FRESH	1049	bovis	28.6123	1
5	P8B5	8	5	1	1	20	FRESH	1049	bovis	27.9924	2
5	P8B6	8	6	1	1	20	FRESH	2480	bovis	24.5882	1
5	P8B6	8	6	1	1	20	FRESH	2480	bovis	24.5857	2
1	P1B1	1	1	2	2	20	FRESH	2480	Eubacter	15.8472	1
1	P1B1	1	1	2	2	20	FRESH	2480	Eubacter	15.8528	2
1	P1B2	1	2	2	2	20	FRESH	1049	Eubacter	17.8596	1
1	P1B2	1	2	2	2	20	FRESH	1049	Eubacter	17.8764	2
1	P1B3	1	3	2	1	40	FRESH	2480	Eubacter	16.4277	1
1	P1B3	1	3	2	1	40	FRESH	2480	Eubacter	16.274	2
1	P1B4	1	4	2	1	40	FRESH	1049	Eubacter	17.105	1
1	P1B4	1	4	2	1	40	FRESH	1049	Eubacter	17.0009	2
1	P2B1	2	1	2	2	20	FRESH	1049	Eubacter	16.3783	1
1	P2B1	2	1	2	2	20	FRESH	1049	Eubacter	16.57	2
1	P2B2	2	2	2	2	20	FRESH	2480	Eubacter	16.2728	1
1	P2B2	2	2	2	2	20	FRESH	2480	Eubacter	16.1654	2
1	P2B3	2	3	2	1	40	FRESH	1049	Eubacter	16.3384	1
1	P2B3	2	3	2	1	40	FRESH	1049	Eubacter	16.3916	2
1	P2B4	2	4	2	1	40	FRESH	2480	Eubacter	17.0071	1
1	P2B4	2	4	2	1	40	FRESH	2480	Eubacter	17.2776	2
1	P3B1	3	1	2	2	20	FRESH	2480	Eubacter	16.7673	1
1	P3B1	3	1	2	2	20	FRESH	2480	Eubacter	16.9052	2
1	P3B2	3	2	2	2	20	FRESH	1049	Eubacter	16.2019	1
1	P3B2	3	2	2	2	20	FRESH	1049	Eubacter	16.2173	2
1	P3B3	3	3	2	1	40	FRESH	1049	Eubacter	19.7835	1
1	P3B3	3	3	2	1	40	FRESH	1049	Eubacter	19.7759	2
1	P3B4	3	4	2	1	40	FRESH	2480	Eubacter	16.6	1
1	P3B4	3	4	2	1	40	FRESH	2480	Eubacter	16.4474	2
1	P4B1	4	1	2	2	20	FRESH	1049	Eubacter	20.4931	1
1	P4B1	4	1	2	2	20	FRESH	1049	Eubacter	20.7528	2
1	P4B2	4	2	2	2	20	FRESH	2480	Eubacter	13.4955	1
1	P4B2	4	2	2	2	20	FRESH	2480	Eubacter	13.978	2
1	P4B3	4	3	2	1	40	FRESH	2480	Eubacter	22.4559	1
1	P4B3	4	3	2	1	40	FRESH	2480	Eubacter	22.9425	2
1	P4B4	4	4	2	1	40	FRESH	1049	Eubacter	14.6866	1
1	P4B4	4	4	2	1	40	FRESH	1049	Eubacter	14.8206	2
1	P1B1	1	1	2	2	20	FRESH	2480	bovis	28.1656	1
1	P1B1	1	1	2	2	20	FRESH	2480	bovis	28.423	2
1	P1B2	1	2	2	2	20	FRESH	1049	bovis	32.3579	1
1	P1B2	1	2	2	2	20	FRESH	1049	bovis	32.3358	2
1	P1B3	1	3	2	1	40	FRESH	2480	bovis	32.9115	1
1	P1B3	1	3	2	1	40	FRESH	2480	bovis	32.9841	2
1	P1B4	1	4	2	1	40	FRESH	1049	bovis	27.8563	1
1	P1B4	1	4	2	1	40	FRESH	1049	bovis	28.3054	2
1	P2B1	2	1	2	2	20	FRESH	1049	bovis	32.8117	1
1	P2B1	2	1	2	2	20	FRESH	1049	bovis	32.1018	2
1	P2B2	2	2	2	2	20	FRESH	2480	bovis	32.4264	1
1	P2B2	2	2	2	2	20	FRESH	2480	bovis	32.2989	2
1	P2B3	2	3	2	1	40	FRESH	1049	bovis	31.2164	1
1	P2B3	2	3	2	1	40	FRESH	1049	bovis	31.2986	2
1	P2B4	2	4	2	1	40	FRESH	2480	bovis	31.6331	1
1	P2B4	2	4	2	1	40	FRESH	2480	bovis	31.2729	2
1	P3B1	3	1	2	2	20	FRESH	2480	bovis	33.192	1
1	P3B1	3	1	2	2	20	FRESH	2480	bovis	33.0901	2
1	P3B2	3	2	2	2	20	FRESH	1049	bovis	32.8749	1
1	P3B2	3	2	2	2	20	FRESH	1049	bovis	33.4393	2
1	P3B3	3	3	2	1	40	FRESH	1049	bovis	32.9556	1
1	P3B3	3	3	2	1	40	FRESH	1049	bovis	32.4764	2
1	P3B4	3	4	2	1	40	FRESH	2480	bovis	26.7492	1
1	P3B4	3	4	2	1	40	FRESH	2480	bovis	26.9124	2
1	P4B1	4	1	2	2	20	FRESH	1049	bovis	33.5731	1
1	P4B1	4	1	2	2	20	FRESH	1049	bovis	32.9008	2
1	P4B2	4	2	2	2	20	FRESH	2480	bovis	28.197	1
1	P4B2	4	2	2	2	20	FRESH	2480	bovis	28.2911	2
1	P4B3	4	3	2	1	40	FRESH	2480	bovis	32.7707	1
1	P4B3	4	3	2	1	40	FRESH	2480	bovis	32.4164	2
1	P4B4	4	4	2	1	40	FRESH	1049	bovis	29.2344	1
1	P4B4	4	4	2	1	40	FRESH	1049	bovis	29.5615	2
2	P5B3	5	3	2	1	20	FRESH	2480	Eubacter	15.4019	1
2	P5B3	5	3	2	1	20	FRESH	2480	Eubacter	15.3773	2
2	P5B4	5	4	2	1	20	FRESH	1049	Eubacter	16.2766	1
2	P5B4	5	4	2	1	20	FRESH	1049	Eubacter	16.5235	2
2	P5B5	5	5	2	2	40	FRESH	2480	Eubacter	16.7809	1
2	P5B5	5	5	2	2	40	FRESH	2480	Eubacter	16.854	2
2	P5B6	5	6	2	2	40	FRESH	1049	Eubacter	16.8189	1
2	P5B6	5	6	2	2	40	FRESH	1049	Eubacter	16.7743	2
2	P6B3	6	3	2	1	20	FRESH	1049	Eubacter	15.8542	1
2	P6B3	6	3	2	1	20	FRESH	1049	Eubacter	16.1802	2
2	P6B4	6	4	2	1	20	FRESH	2480	Eubacter	17.5839	1
2	P6B4	6	4	2	1	20	FRESH	2480	Eubacter	17.954	2
2	P6B5	6	5	2	2	40	FRESH	1049	Eubacter	16.5501	1
2	P6B5	6	5	2	2	40	FRESH	1049	Eubacter	16.635	2
2	P6B6	6	6	2	2	40	FRESH	2480	Eubacter	15.8228	1
2	P6B6	6	6	2	2	40	FRESH	2480	Eubacter	15.9574	2
2	P7B1	7	1	2	2	40	FRESH	2480	Eubacter	15.9289	1
2	P7B1	7	1	2	2	40	FRESH	2480	Eubacter	15.9618	2
2	P7B2	7	2	2	2	40	FRESH	1049	Eubacter	17.5558	1
2	P7B2	7	2	2	2	40	FRESH	1049	Eubacter	17.7008	2
2	P7B5	7	5	2	1	20	FRESH	2480	Eubacter	16.0036	1
2	P7B5	7	5	2	1	20	FRESH	2480	Eubacter	15.4	2
2	P7B6	7	6	2	1	20	FRESH	1049	Eubacter	17.0871	1
2	P7B6	7	6	2	1	20	FRESH	1049	Eubacter	17.2723	2
2	P8B1	8	1	2	2	40	FRESH	1049	Eubacter	15.9704	1
2	P8B1	8	1	2	2	40	FRESH	1049	Eubacter	16.1333	2
2	P8B2	8	2	2	2	40	FRESH	2480	Eubacter	15.5534	1
2	P8B2	8	2	2	2	40	FRESH	2480	Eubacter	15.6473	2
2	P8B5	8	5	2	1	20	FRESH	1049	Eubacter	15.7395	1
2	P8B5	8	5	2	1	20	FRESH	1049	Eubacter	15.8439	2
2	P8B6	8	6	2	1	20	FRESH	2480	Eubacter	15.4622	1
2	P8B6	8	6	2	1	20	FRESH	2480	Eubacter	15.3439	2
2	P5B3	5	3	2	1	20	FRESH	2480	bovis	31.975	1
2	P5B3	5	3	2	1	20	FRESH	2480	bovis	31.6129	2
2	P5B4	5	4	2	1	20	FRESH	1049	bovis	33.3542	1
2	P5B4	5	4	2	1	20	FRESH	1049	bovis	33.223	2
2	P5B5	5	5	2	2	40	FRESH	2480	bovis	31.9092	1
2	P5B5	5	5	2	2	40	FRESH	2480	bovis	32.5914	2
2	P5B6	5	6	2	2	40	FRESH	1049	bovis	28.5862	1
2	P5B6	5	6	2	2	40	FRESH	1049	bovis	28.8511	2
2	P6B3	6	3	2	1	20	FRESH	1049	bovis	30.3505	1
2	P6B3	6	3	2	1	20	FRESH	1049	bovis	30.6718	2
2	P6B4	6	4	2	1	20	FRESH	2480	bovis	35.1485	1
2	P6B4	6	4	2	1	20	FRESH	2480	bovis	34.5418	2
2	P6B5	6	5	2	2	40	FRESH	1049	bovis	29.3843	1
2	P6B5	6	5	2	2	40	FRESH	1049	bovis	29.4468	2
2	P6B6	6	6	2	2	40	FRESH	2480	bovis	28.7798	1
2	P6B6	6	6	2	2	40	FRESH	2480	bovis	28.8433	2
2	P7B1	7	1	2	2	40	FRESH	2480	bovis	22.2892	1
2	P7B1	7	1	2	2	40	FRESH	2480	bovis	22.2177	2
2	P7B2	7	2	2	2	40	FRESH	1049	bovis	30.1032	1
2	P7B2	7	2	2	2	40	FRESH	1049	bovis	30.331	2
2	P7B5	7	5	2	1	20	FRESH	2480	bovis	33.6312	1
2	P7B5	7	5	2	1	20	FRESH	2480	bovis	33.7445	2
2	P7B6	7	6	2	1	20	FRESH	1049	bovis	29.0094	1
2	P7B6	7	6	2	1	20	FRESH	1049	bovis	29.5565	2
2	P8B1	8	1	2	2	40	FRESH	1049	bovis	29.3086	1
2	P8B1	8	1	2	2	40	FRESH	1049	bovis	29.39	2
2	P8B2	8	2	2	2	40	FRESH	2480	bovis	26.7113	1
2	P8B2	8	2	2	2	40	FRESH	2480	bovis	26.5879	2
2	P8B5	8	5	2	1	20	FRESH	1049	bovis	31.1219	1
2	P8B5	8	5	2	1	20	FRESH	1049	bovis	30.8218	2
2	P8B6	8	6	2	1	20	FRESH	2480	bovis	25.7701	1
2	P8B6	8	6	2	1	20	FRESH	2480	bovis	26.0119	2

[truncated: 2 more sheets: Study2_R.amylophilus, Study2_M.elsdenii]
